# Supplementary material for: Arbuscular mycorrhizal fungi regulate the peanut rhizosphere microbiome to alleviate salinity stress and enhance yield
Source: Front Microbiol. 2026 Mar 18;16:1739241. doi: 10.3389/fmicb.2025.1739241 (PMC13042323; doi:10.3389/fmicb.2025.1739241)
Supplement: SUPPLEMENTARY TABLE S1 — An XLSX table reporting the indicator species and edgeR results and the assignments to cultivation sensitive ASVs and network modules. [file Table_1.xlsx]

## Sheet: C
ASV	SA-S	SA-F	SA-M	stat	p.value	edgeR	csASV	Network	Module	Degree
bASV3	1	0	1	0.650919034651117	0.035	0	0	0	NA	NA
bASV5	0	1	0	0.407058603242054	0.985	0	0	0	NA	NA
bASV6	0	1	0	0.572953950943006	0.085	0	0	0	NA	NA
bASV7	1	0	0	0.732080255664994	0.01	0	0	1	Module_44	2
bASV10	1	0	0	0.541267708006464	0.23	0	1	0	NA	NA
bASV11	1	0	1	0.677247609464109	0.015	0	1	0	NA	NA
bASV12	1	1	1	0.676788064919027	0.01	0	0	0	NA	NA
bASV17	1	1	1	0.622368235052387	0.05	0	0	1	Module_44	1
bASV18	0	1	1	0.517072030568869	0.305	0	0	0	NA	NA
bASV19	1	1	1	0.374520838999795	0.86	0	0	0	NA	NA
bASV20	1	1	0	0.69784736242844	0.005	0	0	1	Module_11	2
bASV21	0	1	0	0.579508091296117	0.11	0	0	0	NA	NA
bASV22	0	1	0	0.521379495456397	1	1	0	0	NA	NA
bASV23	1	0	0	0.652337193511572	0.005	0	0	1	Module_49	1
bASV24	1	1	0	0.479680440271099	0.46	0	0	0	NA	NA
bASV26	0	1	0	0.540210586111041	0.2	0	0	0	NA	NA
bASV27	0	0	1	0.658991734404656	0.02	0	0	1	Module_18	1
bASV29	0	0	1	0.815116029632498	0.005	0	1	0	NA	NA
bASV30	1	1	1	0.514747200189738	0.26	0	0	0	NA	NA
bASV32	1	1	1	0.57206924248996	0.12	0	0	1	Module_17	1
bASV34	1	1	0	0.555321787096286	0.17	0	0	0	NA	NA
bASV35	0	0	1	0.523581340403335	0.31	0	0	0	NA	NA
bASV38	1	0	0	0.707955693534673	0.005	0	0	1	Module_49	1
bASV39	1	0	0	0.566488913969832	0.185	0	0	0	NA	NA
bASV40	0	1	0	0.490852904686412	0.5	0	0	1	Module_74	1
bASV41	0	1	1	0.604949220330595	0.055	0	0	0	NA	NA
bASV42	0	1	1	0.584036873633677	0.115	0	0	0	NA	NA
bASV44	1	0	1	0.404195796616177	0.78	0	0	0	NA	NA
bASV45	0	1	1	0.637711837907006	0.025	0	0	1	Module_11	2
bASV46	0	0	1	0.587755317295163	0.09	0	0	0	NA	NA
bASV47	0	1	0	0.516901060164285	0.285	0	0	0	NA	NA
bASV49	1	1	1	0.668727068114084	0.03	0	1	0	NA	NA
bASV51	0	0	1	0.417636165013734	0.725	0	0	0	NA	NA
bASV52	0	0	1	0.73211302174042	0.005	0	1	0	NA	NA
bASV53	1	1	1	0.583198239650712	0.125	0	0	0	NA	NA
bASV54	1	1	0	0.561136717696356	0.155	0	0	0	NA	NA
bASV55	0	1	1	0.366432413672279	0.845	0	0	0	NA	NA
bASV56	1	0	1	0.568593200539469	0.2	0	0	0	NA	NA
bASV58	0	0	1	0.510576217934739	0.32	0	0	0	NA	NA
bASV59	0	0	1	0.431923722851491	0.665	0	0	0	NA	NA
bASV60	1	1	0	0.560405255913112	0.205	0	0	0	NA	NA
bASV61	0	1	0	0.631250336457987	0.03	0	0	1	Module_17	1
bASV62	0	1	1	0.43023380882337	0.7	0	0	0	NA	NA
bASV63	0	1	1	0.590699306061766	0.065	0	0	0	NA	NA
bASV64	0	0	1	0.542175658395336	0.245	0	0	0	NA	NA
bASV65	1	1	0	0.47528701819952	0.435	0	0	0	NA	NA
bASV66	1	0	0	0.641598198027305	0.03	0	0	0	NA	NA
bASV67	1	0	0	0.64169177252468	0.04	0	0	0	NA	NA
bASV68	1	1	1	0.355930737159759	0.915	0	0	0	NA	NA
bASV69	0	1	0	0.545938212469215	1	0	0	1	Module_34	1
bASV70	0	1	1	0.603659494639554	0.11	0	0	0	NA	NA
bASV71	0	0	1	0.517829475590282	0.285	0	0	0	NA	NA
bASV73	0	1	1	0.619668449739068	0.04	0	1	0	NA	NA
bASV74	0	1	0	0.414731608028411	0.715	0	0	0	NA	NA
bASV75	0	1	0	0.481993683178524	0.4	0	0	0	NA	NA
bASV76	0	1	0	0.496793891221531	0.39	0	0	0	NA	NA
bASV77	1	1	0	0.479742599457253	0.455	0	0	0	NA	NA
bASV79	0	1	0	0.618044246017556	0.065	0	1	0	NA	NA
bASV81	1	0	0	0.8136259711354	0.005	0	0	1	Module_44	4
bASV82	1	1	0	0.572096114327166	0.1	0	0	0	NA	NA
bASV84	1	1	0	0.543022886283586	0.19	0	0	0	NA	NA
bASV85	0	1	0	0.52273307423213	0.3	0	0	0	NA	NA
bASV86	0	1	1	0.549210131200022	0.155	0	0	0	NA	NA
bASV89	1	0	0	0.464522143748665	1	0	0	1	Module_6	5
bASV90	0	1	0	0.604758603279127	0.07	0	0	0	NA	NA
bASV91	0	0	1	0.529121643506427	0.31	0	0	0	NA	NA
bASV92	1	0	1	0.627176685427508	0.04	0	0	0	NA	NA
bASV93	0	1	0	0.550888907360581	0.19	0	0	1	Module_22	1
bASV94	1	1	0	0.742424449897981	0.005	0	0	1	Module_46	1
bASV96	1	0	1	0.70153611454487	0.01	0	0	0	NA	NA
bASV98	1	1	1	0.517834547523152	0.28	0	0	0	NA	NA
bASV99	0	1	0	0.637255713174899	0.025	0	0	0	NA	NA
bASV100	1	0	0	0.744076275118795	0.005	0	0	1	Module_44	2
bASV101	0	1	0	0.550598802572559	0.18	0	0	0	NA	NA
bASV102	1	1	0	0.547630273755498	0.2	0	0	0	NA	NA
bASV103	1	0	0	0.462749198764014	0.575	0	0	1	Module_5	1
bASV105	1	1	0	0.538203360469357	0.23	0	0	0	NA	NA
bASV106	0	1	1	0.425873672146324	0.68	0	0	0	NA	NA
bASV107	0	0	1	0.496451934097373	0.335	0	0	0	NA	NA
bASV109	0	0	1	0.519501995028219	0.325	0	0	0	NA	NA
bASV110	1	0	1	0.419810843524188	0.65	0	0	0	NA	NA
bASV111	1	0	1	0.490956643392145	0.415	0	0	0	NA	NA
bASV113	1	1	1	0.633941025209708	0.03	0	0	0	NA	NA
bASV114	1	1	0	0.44447953135302	0.655	0	0	0	NA	NA
bASV115	0	0	1	0.576731145078406	0.145	0	0	0	NA	NA
bASV116	1	1	1	0.575625282447789	0.115	0	0	1	Module_79	1
bASV117	0	1	0	0.55910841986883	0.21	0	0	0	NA	NA
bASV119	0	1	0	0.76965391306043	0.005	0	0	0	NA	NA
bASV120	1	0	0	0.580778784893387	0.09	0	0	0	NA	NA
bASV121	1	0	1	0.461691	0.515	0	0	0	NA	NA
bASV122	0	1	1	0.585266069293484	0.125	0	0	0	NA	NA
bASV123	1	0	0	0.670201611340691	0.01	0	0	0	NA	NA
bASV125	0	1	0	0.512517757403004	1	0	0	0	NA	NA
bASV127	0	0	1	0.602995811373544	0.05	0	0	0	NA	NA
bASV128	0	0	1	0.578119381675128	0.245	0	0	0	NA	NA
bASV129	0	0	1	0.674620740540758	0.015	0	0	0	NA	NA
bASV130	1	1	0	0.406458886146983	0.945	0	0	0	NA	NA
bASV131	1	1	1	0.474727620993503	0.455	0	0	0	NA	NA
bASV132	1	0	1	0.515606303567568	0.295	0	0	0	NA	NA
bASV134	0	0	1	0.548423112630822	0.215	0	0	1	Module_79	1
bASV135	0	0	1	0.647275722337841	0.02	0	0	0	NA	NA
bASV138	1	0	0	0.44404927726002	0.53	0	0	0	NA	NA
bASV142	0	0	1	0.483628887021684	0.44	0	0	0	NA	NA
bASV143	0	0	1	0.546109108622887	0.22	0	0	0	NA	NA
bASV145	0	1	0	0.707253406706072	0.015	0	0	0	NA	NA
bASV148	1	0	0	0.703666328528139	0.02	0	1	0	NA	NA
bASV150	0	1	0	0.581530453471217	0.14	0	0	0	NA	NA
bASV151	1	0	0	0.598889258183314	0.095	0	0	0	NA	NA
bASV152	0	0	1	0.58538491131625	0.11	0	0	0	NA	NA
bASV155	1	1	1	0.618439153842693	0.04	0	0	0	NA	NA
bASV157	0	0	1	0.483348104499527	0.51	0	0	1	Module_12	1
bASV159	0	0	1	0.700295801814925	0.035	0	1	0	NA	NA
bASV160	1	0	1	0.455736807841845	0.645	0	0	0	NA	NA
bASV162	0	1	1	0.58930950002924	0.095	0	0	0	NA	NA
bASV163	1	1	1	0.551231225833138	0.255	0	0	0	NA	NA
bASV164	0	0	1	0.557948051483664	0.18	0	0	0	NA	NA
bASV167	0	1	1	0.35707939692015	0.935	0	0	0	NA	NA
bASV168	1	0	0	0.554423805113458	1	0	0	1	Module_6	4
bASV169	0	1	0	0.436226960837454	1	0	0	0	NA	NA
bASV170	0	1	0	0.416439853832561	0.67	0	0	0	NA	NA
bASV173	0	1	0	0.609088110077192	0.1	0	0	1	Module_8	1
bASV177	0	1	0	0.597814345035631	0.08	0	0	0	NA	NA
bASV178	1	1	0	0.461112200260877	0.49	0	0	0	NA	NA
bASV179	0	0	1	0.609347281040483	0.14	0	0	0	NA	NA
bASV183	1	0	0	0.565853973024107	0.49	0	0	0	NA	NA
bASV185	1	0	0	0.520075719180859	0.63	0	0	0	NA	NA
bASV186	0	1	1	0.638349604839607	0.055	0	0	1	Module_15	1
bASV187	1	0	1	0.716567105025946	0.005	0	0	1	Module_46	2
bASV189	1	1	1	0.427542936626984	0.67	0	0	0	NA	NA
bASV191	1	0	0	0.542297977072109	0.215	0	0	0	NA	NA
bASV192	0	1	0	0.330903628212527	0.96	0	0	0	NA	NA
bASV193	0	1	0	0.518513035269475	0.245	0	0	0	NA	NA
bASV194	1	0	1	0.629570643348526	0.08	0	0	0	NA	NA
bASV198	0	1	0	0.560611910581388	1	0	0	0	NA	NA
bASV200	1	1	1	0.688511389643131	0.015	0	1	0	NA	NA
bASV203	0	1	1	0.535452897903792	0.22	0	0	0	NA	NA
bASV204	1	1	1	0.460754601321196	0.645	0	0	0	NA	NA
bASV207	1	0	0	0.560611910581388	1	0	0	0	NA	NA
bASV208	0	0	1	0.354258456448339	0.895	0	0	0	NA	NA
bASV209	1	0	0	0.836338111614811	0.01	0	0	0	NA	NA
bASV211	1	1	0	0.642216203568353	0.05	0	0	0	NA	NA
bASV212	0	1	0	0.493596581436823	0.795	0	0	1	Module_50	2
bASV213	1	0	0	0.266204184797867	0.985	0	0	0	NA	NA
bASV214	1	0	0	0.537266270384602	1	0	0	0	NA	NA
bASV216	1	1	1	0.478425699082123	0.44	0	0	1	Module_11	1
bASV219	0	1	1	0.533736572458749	0.315	0	0	1	Module_6	10
bASV221	1	1	0	0.436846885700928	1	0	0	0	NA	NA
bASV222	0	1	0	0.514167326323521	0.305	0	0	0	NA	NA
bASV223	1	0	1	0.547447228282247	0.28	0	0	0	NA	NA
bASV224	0	1	0	0.681058085259399	0.04	0	0	0	NA	NA
bASV225	1	0	0	0.566086193625495	0.18	0	0	0	NA	NA
bASV226	1	1	0	0.435701910108114	0.63	0	0	0	NA	NA
bASV228	0	0	1	0.540648200456283	0.305	0	0	0	NA	NA
bASV230	1	0	0	0.55114148250599	0.175	0	0	0	NA	NA
bASV232	1	0	1	0.623908350952599	0.075	0	0	1	Module_15	1
bASV234	1	0	1	0.497769783798782	0.55	0	0	1	Module_11	1
bASV236	0	1	0	0.531737238870608	0.215	0	0	0	NA	NA
bASV237	0	1	0	0.359744159066541	0.91	0	0	0	NA	NA
bASV238	1	1	0	0.687520077947638	0.01	0	0	0	NA	NA
bASV239	0	0	1	0.316786720376711	0.97	0	0	1	Module_74	1
bASV240	1	0	0	0.528899068296407	0.25	0	0	0	NA	NA
bASV241	0	1	0	0.413389911357586	0.78	0	0	0	NA	NA
bASV242	0	1	1	0.62502075617495	0.04	0	0	0	NA	NA
bASV245	1	1	0	0.468835145435818	0.465	0	0	0	NA	NA
bASV247	1	0	0	0.681057377649872	0.055	0	0	1	Module_2	1
bASV248	0	1	0	0.692276950047072	0.01	0	0	0	NA	NA
bASV249	1	1	0	0.400210365089387	0.885	0	0	0	NA	NA
bASV254	1	0	0	0.568709545356674	0.195	0	0	0	NA	NA
bASV255	0	1	0	0.539278874578241	0.27	0	0	0	NA	NA
bASV257	0	0	1	0.48442899770334	0.415	0	0	0	NA	NA
bASV258	0	1	1	0.3599396731311	1	0	0	0	NA	NA
bASV260	0	1	0	0.473748572672989	0.525	0	0	0	NA	NA
bASV261	0	1	0	0.499596324650241	1	0	0	0	NA	NA
bASV262	1	0	0	0.505533894585396	0.4	0	0	0	NA	NA
bASV263	0	1	0	0.583178923496378	0.115	0	0	1	Module_6	5
bASV266	1	0	0	0.57505221482468	0.225	0	0	1	Module_21	1
bASV267	1	1	0	0.458030675051409	0.61	0	0	0	NA	NA
bASV274	1	0	1	0.452802625006744	0.655	0	0	0	NA	NA
bASV275	0	1	1	0.522351925772117	0.345	0	0	0	NA	NA
bASV277	0	1	0	0.465494064115728	0.515	0	0	0	NA	NA
bASV278	1	0	0	0.54091113488928	0.495	0	0	0	NA	NA
bASV279	0	0	1	0.568387296923137	0.1	0	0	1	Module_67	4
bASV280	1	1	0	0.503367551351266	0.41	0	0	0	NA	NA
bASV281	1	0	1	0.523885831432397	0.31	0	0	0	NA	NA
bASV282	0	1	0	0.398996343255985	0.925	0	0	0	NA	NA
bASV284	1	1	1	0.62982271012441	0.06	0	0	0	NA	NA
bASV285	1	0	1	0.436243458855104	0.895	0	0	0	NA	NA
bASV286	0	0	1	0.661146360199965	0.025	0	0	0	NA	NA
bASV287	1	0	1	0.573773607320955	0.07	0	0	0	NA	NA
bASV291	0	1	0	0.514141676431899	0.345	0	0	0	NA	NA
bASV294	1	0	1	0.439294962992706	0.67	0	0	0	NA	NA
bASV295	0	1	1	0.597517968563622	0.065	0	0	0	NA	NA
bASV298	0	0	1	0.560611910581388	1	0	0	0	NA	NA
bASV299	1	1	0	0.718873092756943	0.015	0	0	1	Module_46	3
bASV301	1	1	1	0.54691591862171	0.235	0	0	0	NA	NA
bASV306	0	0	1	0.502711707462329	0.36	0	1	0	NA	NA
bASV308	1	0	1	0.5027031395973	0.36	0	0	1	Module_47	2
bASV309	1	0	1	0.493732075462776	0.345	0	0	0	NA	NA
bASV312	1	0	0	0.471412646841515	0.51	0	0	0	NA	NA
bASV313	0	0	1	0.476149310253705	0.455	0	0	0	NA	NA
bASV314	0	1	0	0.458899950848811	0.61	0	0	0	NA	NA
bASV315	0	0	1	0.527241413400435	0.305	0	0	0	NA	NA
bASV318	0	1	0	0.560852413871253	0.195	0	0	0	NA	NA
bASV319	1	1	1	0.405176988178647	0.76	0	0	0	NA	NA
bASV320	1	0	0	0.56382187349463	0.18	0	0	0	NA	NA
bASV324	1	0	1	0.467080495981352	0.545	0	0	0	NA	NA
bASV326	0	1	1	0.414444299801747	0.76	0	0	0	NA	NA
bASV327	0	0	1	0.382222089301049	0.845	0	0	0	NA	NA
bASV328	0	0	1	0.396577186824945	0.895	0	0	0	NA	NA
bASV330	1	0	1	0.501978841355965	0.445	0	0	1	Module_35	1
bASV332	1	1	0	0.611308506630543	0.16	0	0	1	Module_5	1
bASV333	0	1	1	0.399781429279961	0.9	0	0	0	NA	NA
bASV334	0	1	0	0.616472053101686	0.06	0	0	0	NA	NA
bASV335	0	1	0	0.754755513670663	0.01	0	1	1	Module_3	6
bASV338	0	0	1	0.544739430819664	0.505	0	0	1	Module_29	1
bASV340	0	0	1	0.521630752921483	0.315	0	0	0	NA	NA
bASV341	0	1	1	0.456463373174655	0.645	0	0	0	NA	NA
bASV343	0	1	0	0.612747167254838	0.04	0	0	0	NA	NA
bASV344	1	1	0	0.506275087575013	0.335	0	0	0	NA	NA
bASV345	0	0	1	0.45755226559599	1	0	0	1	Module_14	1
bASV346	1	1	0	0.388083478185691	0.87	0	0	0	NA	NA
bASV349	0	1	0	0.681144138385073	0.02	0	0	0	NA	NA
bASV350	0	1	0	0.534361062746682	0.245	0	0	0	NA	NA
bASV353	0	0	1	0.43232952565417	0.67	0	0	1	Module_48	1
bASV354	1	0	1	0.466916085840845	0.495	0	0	0	NA	NA
bASV356	1	1	0	0.522499574586537	0.355	0	0	1	Module_3	2
bASV357	1	1	1	0.439818261043949	0.63	0	0	0	NA	NA
bASV358	1	0	1	0.448917295563899	0.81	0	0	1	Module_73	1
bASV361	0	1	0	0.610905461115302	0.06	0	0	0	NA	NA
bASV362	0	1	0	0.443996391263579	0.615	0	0	0	NA	NA
bASV363	1	1	0	0.413406422825561	1	0	0	0	NA	NA
bASV367	1	0	0	0.703892744271485	0.045	0	0	1	Module_55	1
bASV372	1	0	1	0.54275546712202	0.24	0	0	0	NA	NA
bASV375	1	1	1	0.492152054413687	1	0	0	1	Module_6	2
bASV377	0	1	0	0.520439355093333	1	0	0	1	Module_86	1
bASV378	0	1	0	0.590365073947022	0.15	0	0	1	Module_50	1
bASV381	0	1	0	0.477155124191497	0.505	0	0	0	NA	NA
bASV383	1	1	1	0.394688908179126	0.98	0	0	0	NA	NA
bASV384	1	0	1	0.448704549912212	0.57	0	0	0	NA	NA
bASV389	0	1	0	0.560611910581388	1	0	0	0	NA	NA
bASV392	1	1	0	0.729414836686085	0.02	0	1	0	NA	NA
bASV393	1	1	0	0.599647990020065	0.16	0	0	0	NA	NA
bASV396	0	0	1	0.62406756062309	0.09	0	0	1	Module_47	1
bASV398	1	0	0	0.493060539017407	0.34	0	0	0	NA	NA
bASV399	0	0	1	0.481233851702988	0.485	0	0	0	NA	NA
bASV402	0	1	0	0.630689880662047	0.07	0	0	0	NA	NA
bASV403	0	0	1	0.543386148350739	0.325	0	0	0	NA	NA
bASV404	0	0	1	0.530439623704257	0.24	0	0	0	NA	NA
bASV405	1	0	0	0.753872135589307	0.015	0	0	0	NA	NA
bASV410	0	1	0	0.502809127633102	0.52	0	0	0	NA	NA
bASV412	1	0	0	0.533678305631147	0.215	0	0	1	Module_4	2
bASV413	1	1	0	0.345130692076398	0.87	0	0	0	NA	NA
bASV414	1	0	1	0.604347770455175	0.115	0	0	0	NA	NA
bASV416	0	1	1	0.580395433447941	0.08	0	0	0	NA	NA
bASV419	1	1	0	0.4896364832179	0.67	0	0	0	NA	NA
bASV420	1	0	1	0.469941305314223	1	0	0	0	NA	NA
bASV422	0	0	1	0.554150641567644	0.485	0	0	0	NA	NA
bASV423	0	0	1	0.49647401957395	0.445	0	0	1	Module_10	2
bASV424	1	1	0	0.628406188479771	0.075	0	0	0	NA	NA
bASV429	1	1	1	0.42257190790638	0.73	0	0	1	Module_26	1
bASV430	0	0	1	0.520254964738571	0.235	0	0	0	NA	NA
bASV431	0	1	1	0.439650232257607	0.945	0	0	1	Module_27	1
bASV433	1	1	0	0.570715175277654	0.16	0	0	0	NA	NA
bASV434	0	1	0	0.674584630652738	0.03	0	1	0	NA	NA
bASV438	0	1	0	0.747546103537645	0.025	0	1	0	NA	NA
bASV439	0	0	1	0.639090084961265	0.045	0	0	1	Module_18	1
bASV440	0	1	1	0.415880479827221	0.735	0	0	1	Module_68	1
bASV442	0	1	1	0.516582910827246	1	0	0	1	Module_42	1
bASV444	0	1	0	0.755970247467354	0.015	0	0	1	Module_3	4
bASV445	0	1	0	0.549181011154599	0.19	0	0	0	NA	NA
bASV447	1	1	0	0.517342819372778	0.3	0	0	1	Module_5	4
bASV457	0	0	1	0.48650869794576	0.455	0	0	0	NA	NA
bASV458	0	1	0	0.549067133441568	0.205	0	0	0	NA	NA
bASV460	1	1	1	0.505340932567389	0.405	0	0	0	NA	NA
bASV461	0	0	1	0.509129715261181	0.42	0	0	1	Module_3	2
bASV463	0	0	1	0.539704968512568	0.18	0	0	0	NA	NA
bASV466	1	0	0	0.44760524419548	0.98	0	0	0	NA	NA
bASV467	0	1	0	0.539433626534958	1	0	0	0	NA	NA
bASV468	0	1	0	0.560611910581388	1	0	0	0	NA	NA
bASV471	1	1	0	0.624032518549493	0.065	0	0	1	Module_3	1
bASV474	1	0	0	0.625426033540518	0.065	0	0	0	NA	NA
bASV475	0	1	0	0.57132304311006	0.145	0	0	0	NA	NA
bASV476	0	0	1	0.41080974526271	0.825	0	0	0	NA	NA
bASV479	1	1	1	0.617865047311933	0.08	0	0	0	NA	NA
bASV480	0	0	1	0.643530040039313	0.105	0	0	0	NA	NA
bASV482	0	1	0	0.40973809144163	0.775	0	0	0	NA	NA
bASV483	0	0	1	0.762844897848633	0.06	0	0	0	NA	NA
bASV486	1	0	0	0.513164181407238	1	0	0	1	Module_5	1
bASV487	1	1	0	0.497130620854603	0.355	0	0	0	NA	NA
bASV488	0	1	0	0.56165992275202	0.545	0	0	1	Module_84	1
bASV489	1	1	0	0.455813133342459	0.745	0	0	1	Module_77	1
bASV490	0	0	1	0.486210895998079	1	0	0	1	Module_38	1
bASV491	0	1	0	0.566957508807336	0.2	0	0	0	NA	NA
bASV492	0	1	1	0.459181761012891	1	0	0	0	NA	NA
bASV493	0	0	1	0.673520191245163	0.09	0	0	1	Module_6	9
bASV495	0	1	1	0.440292944446652	0.715	0	0	0	NA	NA
bASV497	0	1	0	0.569576266040744	0.22	0	0	0	NA	NA
bASV504	1	1	0	0.407115175550659	1	0	0	0	NA	NA
bASV505	0	1	1	0.404691647349981	1	0	0	0	NA	NA
bASV507	0	1	0	0.61544604641784	0.23	0	0	1	Module_3	1
bASV509	0	0	1	0.577301423347853	0.14	0	0	0	NA	NA
bASV510	0	1	0	0.560632087109033	0.35	0	0	1	Module_3	2
bASV513	1	0	1	0.501268833161271	0.39	0	0	0	NA	NA
bASV514	1	0	1	0.472033370930059	0.54	0	0	0	NA	NA
bASV515	1	0	1	0.497395750261838	0.37	0	0	0	NA	NA
bASV516	0	1	0	0.560611910581388	1	0	0	0	NA	NA
bASV518	0	1	1	0.781029656223327	0.01	0	0	1	Module_6	7
bASV520	0	0	1	0.51543676536787	0.495	0	0	1	Module_81	1
bASV523	0	0	1	0.607881284873928	0.245	0	0	0	NA	NA
bASV525	0	0	1	0.531292954411747	0.305	0	0	1	Module_10	1
bASV527	0	1	0	0.660771074206132	0.19	0	0	1	Module_102	3
bASV529	0	0	1	0.682452258681969	0.095	0	0	0	NA	NA
bASV530	0	1	0	0.534184639177088	1	0	0	1	Module_5	6
bASV531	1	0	0	0.507128777615014	1	0	0	1	Module_4	2
bASV535	0	1	1	0.554103769935712	0.46	0	0	0	NA	NA
bASV536	1	1	1	0.419268150764353	0.74	0	0	0	NA	NA
bASV538	0	0	1	0.520599272980135	0.375	0	0	1	Module_12	2
bASV539	0	0	1	0.700581362944347	0.09	0	0	1	Module_6	12
bASV540	0	0	1	0.482205756833992	1	0	0	1	Module_99	1
bASV542	0	1	0	0.459010803433093	1	0	0	1	Module_62	1
bASV546	1	0	0	0.509002566263541	0.69	0	0	0	NA	NA
bASV547	1	0	0	0.560611910581388	1	0	0	0	NA	NA
bASV548	1	0	0	0.451113286276113	1	0	0	0	NA	NA
bASV549	0	0	1	0.689038528551111	0.09	0	0	1	Module_6	8
bASV551	1	0	0	0.487209659007157	0.455	0	0	1	Module_5	4
bASV553	0	0	1	0.677656174523364	0.015	0	0	0	NA	NA
bASV554	0	0	1	0.468195345095861	0.67	0	0	0	NA	NA
bASV555	0	1	0	0.522482256942733	0.375	0	0	0	NA	NA
bASV557	1	0	0	0.722751057557424	0.02	0	0	0	NA	NA
bASV558	1	0	0	0.765340987537376	0.015	0	0	0	NA	NA
bASV559	0	1	0	0.463194402334206	0.77	0	0	0	NA	NA
bASV563	1	0	0	0.534659746692031	0.23	0	0	0	NA	NA
bASV566	1	0	0	0.727648934329784	0.03	0	0	1	Module_46	1
bASV567	1	0	0	0.548587237870218	0.31	0	0	0	NA	NA
bASV568	0	0	1	0.496390027891012	0.41	0	0	0	NA	NA
bASV569	0	1	0	0.517190512256526	0.36	0	0	0	NA	NA
bASV574	0	1	1	0.483828070752077	1	0	0	1	Module_92	1
bASV575	0	0	1	0.497493057690235	0.415	0	0	0	NA	NA
bASV577	0	1	1	0.50908938635888	0.585	0	0	0	NA	NA
bASV582	1	0	0	0.565271928788157	0.245	0	0	0	NA	NA
bASV583	0	1	0	0.534619474763954	1	0	0	0	NA	NA
bASV588	1	0	1	0.42931260021122	0.795	0	0	0	NA	NA
bASV590	0	0	1	0.598675208821173	0.205	0	0	1	Module_6	1
bASV592	0	0	1	0.565034723658843	0.345	0	0	0	NA	NA
bASV595	0	1	0	0.666957956459827	0.035	0	0	1	Module_19	1
bASV599	0	1	0	0.464885964447876	0.95	0	0	0	NA	NA
bASV602	0	1	0	0.671743933324979	0.025	0	1	0	NA	NA
bASV606	0	1	0	0.604215889850168	0.125	0	0	0	NA	NA
bASV610	0	0	1	0.645799298882163	0.145	0	0	0	NA	NA
bASV612	0	1	0	0.629003806297651	0.15	0	0	1	Module_19	2
bASV613	0	0	1	0.746716458779642	0.02	0	0	0	NA	NA
bASV614	0	1	0	0.510618443186368	1	0	0	0	NA	NA
bASV615	0	0	1	0.535011401453198	0.34	0	0	0	NA	NA
bASV617	0	1	1	0.540673351857571	0.25	0	0	0	NA	NA
bASV618	1	0	0	0.510950035442974	0.62	0	0	0	NA	NA
bASV622	1	0	0	0.601715255292131	0.295	0	0	0	NA	NA
bASV623	1	1	0	0.578069620726217	0.195	0	0	0	NA	NA
bASV625	1	1	1	0.38736630923616	1	0	0	0	NA	NA
bASV626	0	0	1	0.709864477728784	0.09	0	0	1	Module_6	9
bASV627	0	1	0	0.677931522236616	0.035	0	0	0	NA	NA
bASV628	0	1	0	0.866284787446977	0.005	0	0	1	Module_3	3
bASV629	0	0	1	0.572112633935335	0.345	0	0	0	NA	NA
bASV630	0	1	1	0.613138701130298	0.1	0	0	0	NA	NA
bASV635	0	0	1	0.692214033171838	0.03	0	0	1	Module_6	3
bASV636	0	0	1	0.551721412050442	0.59	0	0	0	NA	NA
bASV637	0	1	0	0.560611910581388	1	0	0	0	NA	NA
bASV639	1	1	0	0.560931926113112	0.465	0	0	1	Module_5	6
bASV641	0	1	0	0.537777436999611	1	0	0	0	NA	NA
bASV647	0	0	1	0.65620431170549	0.215	0	0	0	NA	NA
bASV648	1	0	0	0.64336930148914	0.065	0	0	1	Module_69	1
bASV650	1	1	0	0.628335160653657	0.1	0	0	1	Module_3	2
bASV652	1	1	1	0.482750177059111	0.505	0	0	0	NA	NA
bASV653	1	0	1	0.5669673154629	0.3	0	0	1	Module_6	10
bASV655	0	1	0	0.552242863793545	0.21	0	0	0	NA	NA
bASV657	0	0	1	0.560611910581388	1	0	0	0	NA	NA
bASV659	1	0	0	0.801561711914603	0.045	0	0	0	NA	NA
bASV661	0	1	1	0.505908216725403	1	0	0	0	NA	NA
bASV663	0	0	1	0.596885292632629	0.125	0	0	1	Module_6	4
bASV664	0	0	1	0.560611910581388	1	0	0	0	NA	NA
bASV665	0	1	1	0.563343657778324	0.155	0	0	0	NA	NA
bASV669	1	0	0	0.488912584017707	1	0	0	1	Module_63	1
bASV670	1	0	0	0.51684925989823	0.37	0	0	0	NA	NA
bASV671	0	0	1	0.549051137879919	0.23	0	0	0	NA	NA
bASV672	1	0	0	0.416818964227701	0.79	0	0	0	NA	NA
bASV674	1	1	1	0.441877099441365	0.8	0	0	1	Module_5	5
bASV678	1	0	0	0.512869930188619	0.29	0	0	0	NA	NA
bASV680	1	0	0	0.478374971805824	0.66	0	0	1	Module_4	3
bASV681	0	1	0	0.508639943101342	1	0	0	0	NA	NA
bASV684	0	0	1	0.67780874864218	0.1	0	0	1	Module_6	6
bASV686	0	0	1	0.565069769269787	0.33	0	0	1	Module_9	3
bASV690	0	1	1	0.501728114163316	0.475	0	0	0	NA	NA
bASV698	0	1	1	0.433882009101391	0.965	0	0	0	NA	NA
bASV699	1	0	1	0.50609854767681	1	0	0	0	NA	NA
bASV700	0	0	1	0.509819109958575	1	0	0	0	NA	NA
bASV702	0	1	0	0.691907728172675	0.07	0	0	1	Module_3	4
bASV703	0	1	0	0.654889560934274	0.07	0	0	1	Module_3	2
bASV704	1	0	0	0.552079472255406	0.275	0	0	1	Module_53	1
bASV705	0	1	0	0.523137070853054	1	0	0	0	NA	NA
bASV707	1	1	0	0.46517470386031	1	0	0	0	NA	NA
bASV711	0	0	1	0.478528721720485	1	0	0	1	Module_5	5
bASV716	1	1	0	0.538609791199858	0.33	0	0	0	NA	NA
bASV721	1	0	0	0.521842797840122	0.465	0	0	0	NA	NA
bASV722	0	0	1	0.645679791012235	0.055	0	0	1	Module_9	1
bASV724	0	1	0	0.490909632885179	0.52	0	0	1	Module_16	1
bASV728	1	0	0	0.54870459662745	1	0	0	0	NA	NA
bASV730	0	1	0	0.456377003448595	1	0	0	0	NA	NA
bASV731	1	0	0	0.46323266632358	1	0	0	0	NA	NA
bASV732	0	0	1	0.619918922480952	0.1	0	0	1	Module_67	4
bASV735	0	1	0	0.44363785300761	0.965	0	0	0	NA	NA
bASV736	0	0	1	0.53381393319975	1	0	0	0	NA	NA
bASV739	1	0	0	0.560611910581388	1	0	0	0	NA	NA
bASV740	0	1	0	0.491034566583695	0.53	0	0	1	Module_3	1
bASV741	1	0	0	0.43883942464584	0.815	0	0	0	NA	NA
bASV742	1	0	0	0.614490718003537	0.13	0	0	0	NA	NA
bASV743	0	0	1	0.667595364300941	0.17	0	0	1	Module_10	1
bASV744	1	0	0	0.560611910581388	1	0	0	0	NA	NA
bASV746	0	1	0	0.448086289053433	0.805	0	0	0	NA	NA
bASV749	1	0	0	0.534399860759595	1	0	0	0	NA	NA
bASV750	0	1	0	0.47262406531699	1	0	0	0	NA	NA
bASV751	1	0	0	0.476883154157333	0.405	0	0	0	NA	NA
bASV753	0	1	0	0.413562926248902	0.81	0	0	0	NA	NA
bASV755	1	0	0	0.670984531330724	0.195	0	0	1	Module_53	1
bASV757	1	0	0	0.601125053603109	0.12	0	0	0	NA	NA
bASV760	1	1	0	0.542027314799709	0.3	0	0	0	NA	NA
bASV761	0	1	0	0.535450238664272	0.32	0	0	1	Module_3	3
bASV763	0	0	1	0.488713656770135	1	0	0	1	Module_65	1
bASV764	0	0	1	0.560611910581388	1	0	0	0	NA	NA
bASV769	0	0	1	0.670898192078062	0.09	0	0	0	NA	NA
bASV775	0	0	1	0.560611910581388	1	0	0	0	NA	NA
bASV776	0	1	0	0.574479702093478	0.18	0	0	0	NA	NA
bASV777	0	0	1	0.560611910581388	1	0	0	0	NA	NA
bASV778	0	0	1	0.485435646667781	1	0	0	1	Module_98	1
bASV780	1	0	0	0.511076359474121	1	0	0	1	Module_63	1
bASV781	1	0	0	0.680382063593817	0.07	0	0	1	Module_63	2
bASV782	0	1	1	0.50379840032039	1	0	0	0	NA	NA
bASV786	1	0	0	0.520856746623309	1	0	0	0	NA	NA
bASV788	0	0	1	0.560611910581388	1	0	0	0	NA	NA
bASV791	1	0	1	0.492467116990738	0.695	0	0	0	NA	NA
bASV792	1	1	0	0.519969187924009	1	0	0	1	Module_96	1
bASV793	0	1	1	0.519962172312652	0.5	0	0	0	NA	NA
bASV794	1	0	0	0.497772313808648	1	0	0	1	Module_5	6
bASV795	1	0	0	0.566424874714325	0.32	0	0	0	NA	NA
bASV797	1	0	0	0.539889395194318	1	0	0	0	NA	NA
bASV801	1	0	0	0.560611910581388	1	0	0	0	NA	NA
bASV803	1	0	0	0.560611910581388	1	0	0	0	NA	NA
bASV805	1	0	0	0.553172216751577	1	0	0	0	NA	NA
bASV806	0	1	0	0.569580312213525	0.3	0	0	0	NA	NA
bASV807	1	0	0	0.5667058324286	0.195	0	0	0	NA	NA
bASV810	0	1	0	0.507865688330659	1	0	0	1	Module_8	2
bASV811	1	0	1	0.551464391673246	0.465	0	0	1	Module_5	3
bASV813	0	0	1	0.541283633748889	1	0	0	0	NA	NA
bASV814	0	1	1	0.608565159856878	0.17	0	0	0	NA	NA
bASV816	0	1	0	0.446096683965435	1	0	0	0	NA	NA
bASV817	1	0	0	0.515842718859054	1	0	0	0	NA	NA
bASV820	0	1	0	0.667421563930738	0.21	0	0	1	Module_3	3
bASV824	1	0	0	0.53972763036468	1	0	0	0	NA	NA
bASV832	0	1	0	0.625501554984932	0.08	0	0	1	Module_3	1
bASV835	1	0	1	0.564694288654126	0.27	0	0	0	NA	NA
bASV837	0	0	1	0.483933918495827	1	0	0	0	NA	NA
bASV838	1	0	0	0.538969632636787	1	0	0	0	NA	NA
bASV840	1	0	0	0.4296571407527	0.785	0	0	0	NA	NA
bASV843	1	0	1	0.41212667928127	0.695	0	0	0	NA	NA
bASV844	0	0	1	0.50157858067201	0.75	0	0	0	NA	NA
bASV845	0	0	1	0.538815906080325	1	0	0	0	NA	NA
bASV847	0	0	1	0.391342226260339	1	0	0	0	NA	NA
bASV848	1	0	0	0.522058528654923	1	0	0	1	Module_4	2
bASV849	0	1	0	0.738278672861786	0.02	0	0	1	Module_3	5
bASV850	1	0	0	0.560611910581388	1	0	0	0	NA	NA
bASV852	0	0	1	0.46571647524172	1	0	0	1	Module_59	1
bASV856	0	0	1	0.458320167210385	0.935	0	0	1	Module_45	3
bASV858	1	0	0	0.661012317759528	0.045	0	0	0	NA	NA
bASV861	0	0	1	0.530581411558561	1	0	0	0	NA	NA
bASV862	0	1	0	0.450940821017309	0.82	0	0	1	Module_76	1
bASV867	0	1	0	0.469772918126274	0.965	0	0	0	NA	NA
bASV869	1	1	0	0.593364321706413	0.305	0	0	0	NA	NA
bASV870	0	0	1	0.560611910581388	1	0	0	0	NA	NA
bASV871	1	0	0	0.457918515008411	1	0	0	0	NA	NA
bASV873	0	1	0	0.50127939293702	1	0	0	1	Module_62	1
bASV874	0	0	1	0.48332444590775	0.78	0	0	0	NA	NA
bASV877	0	0	1	0.698600496034108	0.015	0	0	1	Module_23	1
bASV879	1	0	0	0.534080454358907	1	0	0	0	NA	NA
bASV880	1	0	0	0.50369245370179	1	0	0	0	NA	NA
bASV881	1	0	0	0.607716136219161	0.185	0	0	1	Module_66	1
bASV883	1	0	0	0.527201524877429	1	0	0	0	NA	NA
bASV884	1	1	0	0.499659737226279	1	0	0	1	Module_6	2
bASV885	0	1	0	0.590161252487123	0.145	0	0	1	Module_8	1
bASV886	0	1	0	0.567945469235104	0.25	0	0	0	NA	NA
bASV889	0	0	1	0.499262565501932	1	0	0	0	NA	NA
bASV890	0	1	0	0.461987537366912	1	0	0	1	Module_16	1
bASV891	0	1	0	0.521521427858189	1	0	0	0	NA	NA
bASV892	0	0	1	0.479228301934108	0.825	0	0	0	NA	NA
bASV893	0	1	1	0.462506951488813	1	0	0	0	NA	NA
bASV900	0	1	0	0.719577215318238	0.015	0	0	1	Module_3	4
bASV903	1	0	0	0.605034663625586	0.21	0	0	0	NA	NA
bASV916	0	0	1	0.560611910581388	1	0	0	0	NA	NA
bASV918	0	1	0	0.512282160467277	1	0	0	1	Module_50	1
bASV920	0	1	0	0.456527460250274	0.99	0	0	0	NA	NA
bASV924	1	0	0	0.489931475586682	0.685	0	0	0	NA	NA
bASV926	0	0	1	0.459731324469645	0.855	0	0	0	NA	NA
bASV929	0	0	1	0.628861970281435	0.075	0	0	1	Module_102	2
bASV931	1	1	0	0.499256019332895	1	0	0	1	Module_8	3
bASV932	0	1	0	0.506318287129722	1	0	0	0	NA	NA
bASV936	0	1	1	0.490462450340743	1	0	0	1	Module_6	2
bASV937	0	1	0	0.560611910581388	1	0	0	0	NA	NA
bASV939	1	0	0	0.786309499847699	0.01	0	0	0	NA	NA
bASV942	0	1	0	0.490753545989035	1	0	0	1	Module_76	1
bASV943	1	0	0	0.557537686653055	0.5	0	0	0	NA	NA
bASV945	1	0	0	0.591112677165229	0.31	0	0	0	NA	NA
bASV946	0	1	0	0.436461474800832	1	0	0	1	Module_54	1
bASV948	0	1	0	0.50967170726088	1	0	0	0	NA	NA
bASV949	1	0	1	0.492933583357715	1	0	0	1	Module_64	1
bASV951	0	1	1	0.521275929338071	0.47	0	0	0	NA	NA
bASV954	0	0	1	0.552834906342726	0.2	0	0	0	NA	NA
bASV955	0	1	1	0.53016102088399	0.27	0	0	0	NA	NA
bASV956	1	0	0	0.560611910581388	1	0	0	0	NA	NA
bASV957	0	0	1	0.664960303054826	0.145	0	0	0	NA	NA
bASV958	1	0	0	0.540837074250198	1	0	0	0	NA	NA
bASV959	0	1	0	0.674039237155152	0.18	0	0	1	Module_3	1
bASV960	0	1	0	0.567896774041011	0.295	0	0	1	Module_60	1
bASV961	1	0	1	0.655854779481625	0.05	0	0	1	Module_47	1
bASV964	0	1	0	0.560611910581388	1	0	0	0	NA	NA
bASV968	0	1	0	0.590255259304454	0.165	0	0	1	Module_8	3
bASV969	0	1	1	0.508537437866543	1	0	0	0	NA	NA
bASV972	0	0	1	0.521568399338548	0.31	0	0	1	Module_9	2
bASV973	0	0	1	0.560611910581388	1	0	0	0	NA	NA
bASV976	0	1	0	0.541025937183852	1	0	0	0	NA	NA
bASV979	0	1	1	0.500948900635176	1	0	0	0	NA	NA
bASV982	1	1	0	0.430211833673543	1	0	0	0	NA	NA
bASV984	1	0	0	0.541906536536892	1	0	0	0	NA	NA
bASV985	0	0	1	0.670227648402794	0.155	0	0	1	Module_6	5
bASV987	1	0	0	0.540509045289291	1	0	0	0	NA	NA
bASV991	1	0	0	0.509264183790692	1	0	0	1	Module_103	2
bASV992	1	0	1	0.601204297970516	0.24	0	0	1	Module_71	1
bASV995	1	0	0	0.576800398286794	0.21	0	0	0	NA	NA
bASV997	1	0	1	0.538572197960832	1	0	0	0	NA	NA
bASV998	1	0	0	0.508812935022305	1	0	0	0	NA	NA
bASV1000	0	1	0	0.541023286492415	1	0	0	0	NA	NA
bASV1001	0	0	1	0.473884045012585	0.69	0	0	0	NA	NA
bASV1004	1	0	0	0.389164052177317	0.855	0	0	0	NA	NA
bASV1006	1	0	0	0.610905011655457	0.18	0	0	0	NA	NA
bASV1007	1	0	0	0.785328574671691	0.075	0	0	0	NA	NA
bASV1008	0	1	0	0.494007962880545	1	0	0	0	NA	NA
bASV1013	0	0	1	0.492141697988247	0.865	0	0	0	NA	NA
bASV1014	1	1	0	0.517038182956245	1	0	0	0	NA	NA
bASV1015	0	0	1	0.476772062015883	1	0	0	1	Module_89	1
bASV1016	1	0	1	0.479228185488897	0.955	0	0	1	Module_59	1
bASV1017	0	1	0	0.496764662668748	0.73	0	0	0	NA	NA
bASV1023	1	0	0	0.555613735078109	1	0	0	0	NA	NA
bASV1024	0	0	1	0.626469669969915	0.165	0	0	1	Module_6	13
bASV1025	0	0	1	0.634867414859485	0.105	0	0	0	NA	NA
bASV1026	0	1	0	0.591716070060399	0.305	0	0	0	NA	NA
bASV1027	0	1	1	0.485955610424147	1	0	0	1	Module_93	1
bASV1028	0	1	0	0.489496029024216	0.455	0	0	0	NA	NA
bASV1029	1	1	1	0.519321485694532	0.945	0	0	1	Module_8	2
bASV1032	0	1	0	0.560611910581388	1	0	0	0	NA	NA
bASV1033	0	1	0	0.53250563450105	1	0	0	0	NA	NA
bASV1038	0	1	0	0.566296797624229	0.355	0	0	1	Module_6	3
bASV1040	0	0	1	0.514172629719524	1	0	0	0	NA	NA
bASV1043	0	0	1	0.470432731600666	1	0	0	1	Module_9	2
bASV1045	0	1	0	0.514234884162244	1	0	0	0	NA	NA
bASV1048	0	1	0	0.563769059477098	0.305	0	0	1	Module_3	1
bASV1054	0	0	1	0.518105053853847	1	0	0	0	NA	NA
bASV1055	1	0	1	0.49629478536503	1	0	0	0	NA	NA
bASV1057	0	0	1	0.79155873832661	0.09	0	0	0	NA	NA
bASV1059	0	1	0	0.687677798615332	0.035	0	0	1	Module_3	2
bASV1063	0	1	0	0.696951409498865	0.04	0	0	0	NA	NA
bASV1067	1	0	1	0.390220024722391	0.915	0	0	0	NA	NA
bASV1068	0	1	0	0.49421789928228	0.935	0	0	0	NA	NA
bASV1069	1	0	1	0.493294880669073	1	0	0	1	Module_55	1
bASV1077	0	1	0	0.49739998171551	1	0	0	0	NA	NA
bASV1078	1	0	0	0.485274178157518	0.955	0	0	0	NA	NA
bASV1079	0	1	0	0.589787684093528	0.32	0	0	1	Module_3	2
bASV1084	0	0	1	0.731385445182792	0.015	0	0	1	Module_39	1
bASV1086	0	1	0	0.652909418925038	0.195	0	0	0	NA	NA
bASV1088	1	1	0	0.50996762677679	0.67	0	0	0	NA	NA
bASV1094	1	0	1	0.514839186678093	1	0	0	0	NA	NA
bASV1099	0	0	1	0.500698307547292	1	0	0	0	NA	NA
bASV1101	0	0	1	0.45185348593345	1	0	0	0	NA	NA
bASV1102	0	0	1	0.560611910581388	1	0	0	0	NA	NA
bASV1103	0	1	0	0.455277419196736	1	0	0	0	NA	NA
bASV1105	1	0	0	0.560611910581388	1	0	0	0	NA	NA
bASV1106	0	0	1	0.560611910581388	1	0	0	0	NA	NA
bASV1108	1	0	0	0.505581766146605	1	0	0	0	NA	NA
bASV1109	0	1	0	0.47084647513548	1	0	0	0	NA	NA
bASV1110	0	0	1	0.51491998193084	1	0	0	0	NA	NA
bASV1115	0	0	1	0.728366174282281	0.09	0	0	1	Module_6	4
bASV1122	0	1	0	0.526097075365314	1	0	0	0	NA	NA
bASV1125	0	0	1	0.437178375641946	1	0	0	1	Module_29	2
bASV1127	0	1	0	0.448440959988917	0.645	0	0	0	NA	NA
bASV1133	0	0	1	0.518070836625823	1	0	0	1	Module_93	1
bASV1137	1	0	0	0.560611910581388	1	0	0	0	NA	NA
bASV1138	0	0	1	0.483137058819813	1	0	0	1	Module_4	1
bASV1141	0	1	0	0.501760563418309	1	0	0	0	NA	NA
bASV1142	1	0	1	0.428905012142908	0.605	0	0	1	Module_5	2
bASV1150	0	1	1	0.449324197175541	0.695	0	0	0	NA	NA
bASV1152	0	0	1	0.560611910581388	1	0	0	0	NA	NA
bASV1153	0	0	1	0.540867186500379	1	0	0	0	NA	NA
bASV1154	0	1	0	0.560611910581388	1	0	0	0	NA	NA
bASV1155	0	0	1	0.554830109289563	0.3	0	0	0	NA	NA
bASV1157	0	0	1	0.590187870604985	0.09	0	0	0	NA	NA
bASV1159	0	0	1	0.502458490568056	1	0	0	0	NA	NA
bASV1160	0	1	0	0.462467340147445	0.79	0	0	0	NA	NA
bASV1161	0	1	0	0.473602222778315	1	0	0	0	NA	NA
bASV1163	0	0	1	0.673349814659947	0.09	0	0	0	NA	NA
bASV1167	0	0	1	0.560611910581388	1	0	0	0	NA	NA
bASV1170	0	0	1	0.604727271427156	0.1	0	0	1	Module_40	1
bASV1172	0	1	0	0.589973377383184	0.135	0	0	0	NA	NA
bASV1180	0	1	0	0.446108039694695	0.97	0	0	1	Module_82	1
bASV1182	0	1	0	0.519567027558635	1	0	0	0	NA	NA
bASV1184	0	1	0	0.560611910581388	1	0	0	0	NA	NA
bASV1187	1	0	0	0.636010440789115	0.11	0	0	0	NA	NA
bASV1188	0	0	1	0.537218504131622	1	0	0	0	NA	NA
bASV1190	1	0	0	0.58888261441029	0.13	0	0	1	Module_66	1
bASV1193	0	1	0	0.560611910581388	1	0	0	0	NA	NA
bASV1195	1	0	0	0.560611910581388	1	0	0	0	NA	NA
bASV1198	1	1	0	0.505228288718953	0.485	0	0	0	NA	NA
bASV1199	0	1	0	0.64001100193658	0.19	0	0	0	NA	NA
bASV1200	0	1	0	0.560611910581388	1	0	0	0	NA	NA
bASV1204	0	0	1	0.560611910581388	1	0	0	0	NA	NA
bASV1205	1	0	0	0.499477588912661	1	0	0	0	NA	NA
bASV1207	0	1	0	0.512208410467101	1	0	0	0	NA	NA
bASV1208	0	0	1	0.430668765243802	1	0	0	1	Module_70	2
bASV1212	0	1	1	0.555993328120094	0.46	0	0	0	NA	NA
bASV1213	0	1	0	0.512673914756159	1	0	0	0	NA	NA
bASV1219	0	1	0	0.448404430232115	1	0	0	0	NA	NA
bASV1226	1	0	0	0.560611910581388	1	0	0	0	NA	NA
bASV1227	1	0	0	0.530867275958569	1	0	0	0	NA	NA
bASV1229	0	1	0	0.560611910581388	1	0	0	0	NA	NA
bASV1231	0	0	1	0.526397720056907	1	0	0	0	NA	NA
bASV1237	1	1	0	0.481563337484193	1	0	0	0	NA	NA
bASV1238	0	0	1	0.463640287016027	0.59	0	0	0	NA	NA
bASV1241	0	1	0	0.560611910581388	1	0	0	0	NA	NA
bASV1246	1	0	0	0.560611910581388	1	0	0	0	NA	NA
bASV1247	0	1	0	0.560611910581388	1	0	0	0	NA	NA
bASV1254	0	0	1	0.510079884139011	0.59	0	0	0	NA	NA
bASV1255	1	1	0	0.543397688547793	0.265	0	0	1	Module_3	1
bASV1257	0	1	1	0.560699265904693	0.355	0	0	1	Module_6	6
bASV1259	0	1	0	0.531829785787684	1	0	0	0	NA	NA
bASV1262	0	1	0	0.679193529528074	0.095	0	0	1	Module_3	5
bASV1263	0	1	0	0.511853192228171	1	0	0	0	NA	NA
bASV1264	0	0	1	0.506821489764689	1	0	0	0	NA	NA
bASV1265	0	0	1	0.742945003946839	0.09	0	0	1	Module_6	9
bASV1266	1	0	0	0.507959356002159	1	0	0	0	NA	NA
bASV1270	0	1	0	0.680685858630208	0.135	0	0	0	NA	NA
bASV1271	0	1	0	0.51255157443588	0.65	0	0	0	NA	NA
bASV1272	1	0	0	0.560611910581388	1	0	0	0	NA	NA
bASV1273	0	1	0	0.51722010092216	1	0	0	0	NA	NA
bASV1274	1	0	0	0.49830412173959	1	0	0	0	NA	NA
bASV1275	0	1	0	0.501688623516789	1	0	0	0	NA	NA
bASV1276	1	0	1	0.458537250674806	0.755	0	0	0	NA	NA
bASV1279	0	0	1	0.521564536669852	1	0	0	0	NA	NA
bASV1281	0	0	1	0.520741137023183	1	0	0	0	NA	NA
bASV1283	0	1	0	0.519484976705427	1	0	0	0	NA	NA
bASV1290	1	0	0	0.547345155540973	0.465	0	0	0	NA	NA
bASV1292	1	0	1	0.601724366716842	0.26	0	0	0	NA	NA
bASV1295	0	0	1	0.560611910581388	1	0	0	0	NA	NA
bASV1302	1	0	0	0.512539776765741	1	0	0	0	NA	NA
bASV1308	1	0	0	0.529330265108751	1	0	0	0	NA	NA
bASV1310	0	1	0	0.43731254908568	1	0	0	0	NA	NA
bASV1311	0	0	1	0.517036490659283	1	0	0	0	NA	NA
bASV1313	0	0	1	0.560611910581388	1	0	0	0	NA	NA
bASV1315	0	0	1	0.560611910581388	1	0	0	0	NA	NA
bASV1319	1	0	0	0.560611910581388	1	0	0	0	NA	NA
bASV1323	1	1	1	0.520799155248164	1	0	0	1	Module_8	1
bASV1324	0	1	1	0.559243781031993	0.355	0	0	1	Module_67	3
bASV1328	1	0	0	0.538693983657925	1	0	0	0	NA	NA
bASV1329	0	1	0	0.560611910581388	1	0	0	0	NA	NA
bASV1331	1	1	0	0.488333491408916	1	0	0	1	Module_77	1
bASV1335	0	0	1	0.775283253113057	0.055	0	0	1	Module_6	11
bASV1336	1	0	1	0.464631749914178	0.85	0	0	0	NA	NA
bASV1337	0	0	1	0.579446168926956	0.14	0	0	0	NA	NA
bASV1343	1	0	1	0.470804890645595	1	0	0	1	Module_6	4
bASV1348	0	1	0	0.560611910581388	1	0	0	0	NA	NA
bASV1349	0	1	0	0.458937351270551	1	0	0	0	NA	NA
bASV1351	1	0	0	0.560727155241309	0.215	0	0	0	NA	NA
bASV1358	0	1	0	0.560611910581388	1	0	0	0	NA	NA
bASV1363	0	0	1	0.542301068651089	1	0	0	0	NA	NA
bASV1365	1	0	0	0.494533897135296	0.705	0	0	1	Module_103	2
bASV1367	1	1	0	0.4993939936343	0.42	0	0	1	Module_23	1
bASV1369	0	1	0	0.517146928748552	1	0	0	0	NA	NA
bASV1376	0	0	1	0.542143761865728	1	0	0	0	NA	NA
bASV1377	0	0	1	0.438012696257849	1	0	0	0	NA	NA
bASV1383	1	0	0	0.498448296441418	1	0	0	1	Module_104	2
bASV1390	0	1	0	0.369191094997575	0.935	0	0	0	NA	NA
bASV1391	1	0	0	0.560611910581388	1	0	0	0	NA	NA
bASV1392	0	1	0	0.552944867507267	1	0	0	0	NA	NA
bASV1393	0	0	1	0.457963925841836	0.71	0	0	0	NA	NA
bASV1394	0	1	0	0.509659714687652	1	0	0	0	NA	NA
bASV1395	0	0	1	0.504233610456714	1	0	0	1	Module_98	1
bASV1396	1	1	0	0.513992000534797	1	0	0	0	NA	NA
bASV1397	0	0	1	0.512648006042484	1	0	0	0	NA	NA
bASV1411	0	0	1	0.539477607019022	1	0	0	0	NA	NA
bASV1414	0	0	1	0.702346282586073	0.03	0	0	0	NA	NA
bASV1415	0	0	1	0.525507967574908	0.5	0	0	1	Module_65	1
bASV1419	0	0	1	0.467608188135215	1	0	0	0	NA	NA
bASV1420	0	1	0	0.560611910581388	1	0	0	0	NA	NA
bASV1423	1	0	1	0.456110236264103	1	0	0	1	Module_70	1
bASV1424	0	0	1	0.54069811100371	1	0	0	0	NA	NA
bASV1431	0	1	0	0.564352238455761	0.285	0	0	1	Module_3	3
bASV1432	0	1	0	0.536559961462294	1	0	0	0	NA	NA
bASV1438	0	1	0	0.506488167423913	1	0	0	0	NA	NA
bASV1440	0	0	1	0.732335929192713	0.02	0	0	1	Module_6	7
bASV1442	1	0	1	0.503999294865905	1	0	0	0	NA	NA
bASV1443	1	0	0	0.560611910581388	1	0	0	0	NA	NA
bASV1451	0	0	1	0.44640121191571	1	0	0	0	NA	NA
bASV1457	1	0	1	0.534370591412106	1	0	0	0	NA	NA
bASV1460	1	0	1	0.580142307501279	0.325	0	0	0	NA	NA
bASV1462	0	0	1	0.560611910581388	1	0	0	0	NA	NA
bASV1463	1	0	0	0.541676262773896	1	0	0	0	NA	NA
bASV1468	0	0	1	0.509576125146683	1	0	0	0	NA	NA
bASV1469	0	1	0	0.716678399835917	0.055	0	0	0	NA	NA
bASV1472	1	0	1	0.628201006530874	0.155	0	0	1	Module_69	1
bASV1474	0	1	0	0.507671205850806	1	0	0	1	Module_60	1
bASV1475	1	0	0	0.53699683024156	1	0	0	0	NA	NA
bASV1479	1	0	0	0.528942111553802	1	0	0	0	NA	NA
bASV1484	1	0	0	0.565170478128387	0.15	0	0	1	Module_5	3
bASV1488	0	1	0	0.513101593548127	1	0	0	1	Module_5	6
bASV1491	0	0	1	0.628350840985881	0.095	0	0	1	Module_67	3
bASV1495	0	0	1	0.560611910581388	1	0	0	0	NA	NA
bASV1506	0	0	1	0.516100229611079	1	0	0	0	NA	NA
bASV1513	1	0	0	0.630930147940843	0.155	0	0	0	NA	NA
bASV1514	1	0	0	0.430512802918643	0.96	0	0	1	Module_30	2
bASV1516	0	1	0	0.560611910581388	1	0	0	0	NA	NA
bASV1517	1	0	0	0.513423555419225	1	0	0	1	Module_71	1
bASV1518	1	0	0	0.515253007843405	1	0	0	0	NA	NA
bASV1520	0	1	0	0.560611910581388	1	0	0	0	NA	NA
bASV1522	0	1	0	0.560611910581388	1	0	0	0	NA	NA
bASV1531	0	1	0	0.560611910581388	1	0	0	0	NA	NA
bASV1532	1	0	0	0.560611910581388	1	0	0	0	NA	NA
bASV1537	1	0	0	0.560611910581388	1	0	0	0	NA	NA
bASV1539	1	0	0	0.560611910581388	1	0	0	0	NA	NA
bASV1540	0	1	0	0.560611910581388	1	0	0	0	NA	NA
bASV1541	0	0	1	0.560611910581388	1	0	0	0	NA	NA
bASV1542	0	1	0	0.512989176042577	1	0	0	0	NA	NA
bASV1543	0	1	0	0.537894898881105	1	0	0	0	NA	NA
bASV1544	0	1	0	0.520855171901866	1	0	0	0	NA	NA
bASV1546	1	0	0	0.590194175703642	0.095	0	0	1	Module_66	2
bASV1548	1	0	1	0.511972695517673	1	0	0	0	NA	NA
bASV1554	0	1	1	0.541595266145844	1	0	0	0	NA	NA
bASV1555	1	1	0	0.531193978589169	1	0	0	0	NA	NA
bASV1556	0	1	0	0.560611910581388	1	0	0	0	NA	NA
bASV1557	1	0	0	0.541179678701496	1	0	0	0	NA	NA
bASV1558	1	0	0	0.560611910581388	1	0	0	0	NA	NA
bASV1563	0	1	0	0.482659621860513	1	0	0	0	NA	NA
bASV1566	1	0	1	0.588261562098778	0.125	0	0	1	Module_6	8
bASV1567	0	1	0	0.703558041560261	0.03	0	0	0	NA	NA
bASV1568	1	0	0	0.535797296697772	1	0	0	0	NA	NA
bASV1575	1	0	0	0.560611910581388	1	0	0	0	NA	NA
bASV1578	0	0	1	0.496045110149367	0.77	0	0	0	NA	NA
bASV1579	0	1	0	0.53520218621251	1	0	0	0	NA	NA
bASV1582	0	0	1	0.52378347998698	1	0	0	0	NA	NA
bASV1583	1	0	1	0.480306204006513	1	0	0	1	Module_26	1
bASV1584	0	0	1	0.462479776952664	1	0	0	0	NA	NA
bASV1586	1	0	1	0.491577354791287	1	0	0	1	Module_5	5
bASV1587	0	0	1	0.519861313839839	1	0	0	1	Module_70	1
bASV1591	1	0	0	0.560611910581388	1	0	0	0	NA	NA
bASV1594	1	0	0	0.801198770899519	0.075	0	0	0	NA	NA
bASV1598	0	1	0	0.66270813425966	0.125	0	0	0	NA	NA
bASV1606	0	1	1	0.52299424081913	1	0	0	0	NA	NA
bASV1612	0	0	1	0.560611910581388	1	0	0	0	NA	NA
bASV1620	1	0	0	0.560611910581388	1	0	0	0	NA	NA
bASV1621	1	0	1	0.584057774900725	0.275	0	0	0	NA	NA
bASV1626	1	0	0	0.560611910581388	1	0	0	0	NA	NA
bASV1629	0	1	0	0.529604403560032	1	0	0	0	NA	NA
bASV1631	1	0	1	0.530227048665936	1	0	0	0	NA	NA
bASV1632	0	0	1	0.560611910581388	1	0	0	0	NA	NA
bASV1634	0	0	1	0.560611910581388	1	0	0	0	NA	NA
bASV1636	0	1	0	0.605098265936298	0.23	0	0	1	Module_10	1
bASV1642	0	1	0	0.501026649297743	0.41	0	0	1	Module_25	1
bASV1643	1	0	0	0.528350416756204	1	0	0	0	NA	NA
bASV1646	0	0	1	0.499471274305673	1	0	0	0	NA	NA
bASV1647	0	0	1	0.462694365176573	0.795	0	0	0	NA	NA
bASV1650	1	0	1	0.570939182118658	0.345	0	0	0	NA	NA
bASV1651	0	1	0	0.513210100779422	1	0	0	0	NA	NA
bASV1653	1	0	0	0.560611910581388	1	0	0	0	NA	NA
bASV1654	0	1	0	0.501088562449242	1	0	0	0	NA	NA
bASV1663	1	0	0	0.560611910581388	1	0	0	0	NA	NA
bASV1667	1	0	1	0.458641491431172	1	0	0	1	Module_64	2
bASV1671	1	0	0	0.520305902373016	1	0	0	0	NA	NA
bASV1675	1	0	0	0.514073437263761	1	0	0	0	NA	NA
bASV1678	1	0	0	0.465237315653489	1	0	0	0	NA	NA
bASV1684	0	1	0	0.560611910581388	1	0	0	0	NA	NA
bASV1686	1	0	1	0.511752469789859	1	0	0	0	NA	NA
bASV1691	0	0	1	0.537352476717425	1	0	0	0	NA	NA
bASV1692	1	0	0	0.538637754748064	1	0	0	0	NA	NA
bASV1693	0	0	1	0.560611910581388	1	0	0	0	NA	NA
bASV1696	1	0	1	0.511268855251278	1	0	0	0	NA	NA
bASV1698	1	0	0	0.560611910581388	1	0	0	0	NA	NA
bASV1699	1	0	0	0.560611910581388	1	0	0	0	NA	NA
bASV1704	0	1	0	0.560611910581388	1	0	0	0	NA	NA
bASV1705	0	0	1	0.518130173569707	1	0	0	1	Module_41	1
bASV1706	0	1	0	0.560611910581388	1	0	0	0	NA	NA
bASV1712	0	0	1	0.560611910581388	1	0	0	0	NA	NA
bASV1725	0	0	1	0.560611910581388	1	0	0	0	NA	NA
bASV1729	1	0	0	0.478551733384117	0.825	0	0	0	NA	NA
bASV1730	1	0	1	0.533900470752639	1	0	0	0	NA	NA
bASV1732	0	0	1	0.560611910581388	1	0	0	0	NA	NA
bASV1733	0	1	0	0.560611910581388	1	0	0	0	NA	NA
bASV1735	0	1	0	0.495500334120777	1	0	0	1	Module_92	1
bASV1742	0	1	0	0.560611910581388	1	0	0	0	NA	NA
bASV1747	1	0	0	0.560611910581388	1	0	0	0	NA	NA
bASV1751	0	1	0	0.50150678392815	1	0	0	0	NA	NA
bASV1753	0	1	0	0.537614730828905	1	0	0	0	NA	NA
bASV1756	0	1	0	0.515675024432992	1	0	0	0	NA	NA
bASV1764	1	0	0	0.560611910581388	1	0	0	0	NA	NA
bASV1769	1	0	0	0.560611910581388	1	0	0	0	NA	NA
bASV1770	0	1	0	0.560611910581388	1	0	0	0	NA	NA
bASV1780	1	0	0	0.560611910581388	1	0	0	0	NA	NA
bASV1782	1	0	0	0.560611910581388	1	0	0	0	NA	NA
bASV1783	0	1	0	0.560611910581388	1	0	0	0	NA	NA
bASV1789	0	1	0	0.560611910581388	1	0	0	0	NA	NA
bASV1790	0	1	1	0.670662499613434	0.17	0	0	1	Module_6	3
bASV1795	0	1	0	0.58963818442924	0.2	0	0	1	Module_42	1
bASV1797	0	0	1	0.520272749622134	1	0	0	0	NA	NA
bASV1798	0	1	0	0.541054569187256	1	0	0	0	NA	NA
bASV1800	1	0	0	0.533600097488193	1	0	0	0	NA	NA
bASV1805	1	1	0	0.521443499588249	1	0	0	0	NA	NA
bASV1809	0	1	0	0.515178270990368	1	0	0	0	NA	NA
bASV1813	1	0	0	0.560611910581388	1	0	0	0	NA	NA
bASV1816	0	1	0	0.773425698550448	0.04	0	0	0	NA	NA
bASV1823	0	0	1	0.560611910581388	1	0	0	0	NA	NA
bASV1824	0	0	1	0.501453069032761	1	0	0	0	NA	NA
bASV1832	0	1	0	0.462615108760515	1	0	0	0	NA	NA
bASV1835	0	1	0	0.560611910581388	1	0	0	0	NA	NA
bASV1844	0	0	1	0.560611910581388	1	0	0	0	NA	NA
bASV1846	0	1	0	0.671444710173122	0.125	0	0	1	Module_3	2
bASV1848	1	0	0	0.505372058859806	1	0	0	0	NA	NA
bASV1849	0	0	1	0.560611910581388	1	0	0	0	NA	NA
bASV1857	0	1	0	0.496343958498425	1	0	0	0	NA	NA
bASV1861	0	0	1	0.560611910581388	1	0	0	0	NA	NA
bASV1863	0	0	1	0.553191875822302	0.195	0	0	1	Module_10	2
bASV1864	0	0	1	0.513101593548127	1	0	0	0	NA	NA
bASV1867	0	0	1	0.560611910581388	1	0	0	0	NA	NA
bASV1871	0	1	0	0.800052247771362	0.055	0	0	0	NA	NA
bASV1880	0	0	1	0.560611910581388	1	0	0	0	NA	NA
bASV1887	1	0	0	0.560611910581388	1	0	0	0	NA	NA
bASV1889	0	0	1	0.560611910581388	1	0	0	0	NA	NA
bASV1891	0	1	0	0.520305902373016	1	0	0	0	NA	NA
bASV1895	0	1	0	0.560611910581388	1	0	0	0	NA	NA
bASV1898	1	0	0	0.560611910581388	1	0	0	0	NA	NA
bASV1904	1	0	0	0.511431435282221	1	0	0	0	NA	NA
bASV1906	0	0	1	0.560611910581388	1	0	0	0	NA	NA
bASV1907	1	0	0	0.520948828142954	1	0	0	0	NA	NA
bASV1909	0	0	1	0.717001020637851	0.09	0	0	1	Module_39	1
bASV1913	1	0	0	0.560611910581388	1	0	0	0	NA	NA
bASV1929	0	0	1	0.482160898205318	1	0	0	0	NA	NA
bASV1931	0	0	1	0.560611910581388	1	0	0	0	NA	NA
bASV1932	1	0	1	0.521443499588249	1	0	0	0	NA	NA
bASV1935	0	0	1	0.560611910581388	1	0	0	0	NA	NA
bASV1941	0	0	1	0.560611910581388	1	0	0	0	NA	NA
bASV1943	0	0	1	0.560611910581388	1	0	0	0	NA	NA
bASV1948	1	0	0	0.533076891533913	1	0	0	0	NA	NA
bASV1949	1	0	0	0.560611910581388	0.27	0	0	1	Module_91	1
bASV1951	1	0	0	0.560611910581388	1	0	0	0	NA	NA
bASV1952	1	0	0	0.577335979225656	0.32	0	0	1	Module_4	6
bASV1953	0	1	0	0.560611910581388	1	0	0	0	NA	NA
bASV1960	0	0	1	0.48026424644914	1	0	0	0	NA	NA
bASV1963	0	1	0	0.560611910581388	1	0	0	0	NA	NA
bASV1968	1	0	0	0.510378527157216	1	0	0	0	NA	NA
bASV1970	0	0	1	0.560611910581388	1	0	0	0	NA	NA
bASV1977	0	0	1	0.515147203551454	1	0	0	0	NA	NA
bASV1979	1	0	0	0.560611910581388	1	0	0	0	NA	NA
bASV1980	1	0	0	0.537292846380224	1	0	0	0	NA	NA
bASV1984	1	0	0	0.560611910581388	1	0	0	0	NA	NA
bASV1985	0	1	0	0.512691920229674	1	0	0	0	NA	NA
bASV1995	0	1	1	0.461543795609082	0.945	0	0	0	NA	NA
bASV1996	0	0	1	0.560611910581388	1	0	0	0	NA	NA
bASV1998	0	1	0	0.614308258382516	0.18	0	0	0	NA	NA
bASV1999	0	1	0	0.560611910581388	1	0	0	0	NA	NA
bASV2003	1	0	0	0.560611910581388	1	0	0	0	NA	NA
bASV2004	1	0	0	0.536944976174608	1	0	0	0	NA	NA
bASV2007	0	1	0	0.537894898881105	1	0	0	0	NA	NA
bASV2008	0	1	1	0.54232614454664	1	0	0	0	NA	NA
bASV2011	1	0	0	0.541633031966544	1	0	0	0	NA	NA
bASV2012	1	0	0	0.560611910581388	1	0	0	0	NA	NA
bASV2015	1	0	0	0.522556231883111	1	0	0	0	NA	NA
bASV2019	1	0	0	0.517740224616639	1	0	0	0	NA	NA
bASV2020	1	1	0	0.44173170992504	0.82	0	0	0	NA	NA
bASV2024	0	1	0	0.560611910581388	1	0	0	0	NA	NA
bASV2026	0	1	0	0.542253819928789	1	0	0	0	NA	NA
bASV2029	1	0	1	0.54223779622895	1	0	0	0	NA	NA
bASV2031	0	0	1	0.560611910581388	1	0	0	0	NA	NA
bASV2033	0	1	0	0.542243683081893	1	0	0	0	NA	NA
bASV2045	1	1	0	0.48951522760856	1	0	0	0	NA	NA
bASV2062	1	1	0	0.579375504821529	0.28	0	0	1	Module_5	2
bASV2063	0	0	1	0.475001832572334	0.78	0	0	0	NA	NA
bASV2064	1	0	0	0.538815906080325	1	0	0	0	NA	NA
bASV2067	1	0	0	0.560611910581388	1	0	0	0	NA	NA
bASV2069	1	0	1	0.504647332689367	1	0	0	0	NA	NA
bASV2071	1	0	0	0.560611910581388	1	0	0	0	NA	NA
bASV2072	0	1	0	0.560611910581388	1	0	0	0	NA	NA
bASV2078	0	0	1	0.489573339161365	1	0	0	1	Module_48	1
bASV2079	1	0	0	0.52838030514223	1	0	0	0	NA	NA
bASV2080	0	1	0	0.560611910581388	1	0	0	0	NA	NA
bASV2082	1	1	0	0.51990415819083	0.475	0	0	0	NA	NA
bASV2086	0	1	1	0.488231835634309	1	0	0	1	Module_38	1
bASV2087	1	0	1	0.541932726907234	1	0	0	0	NA	NA
bASV2089	1	0	0	0.492828133744596	1	0	0	0	NA	NA
bASV2096	0	1	0	0.512989176042577	1	0	0	0	NA	NA
bASV2100	0	1	0	0.521601580347371	1	0	0	0	NA	NA
bASV2106	0	0	1	0.560611910581388	1	0	0	0	NA	NA
bASV2107	1	0	0	0.535655668229714	1	0	0	0	NA	NA
bASV2111	1	0	0	0.509596544947138	0.48	0	0	1	Module_103	2
bASV2113	1	0	0	0.487024622022481	1	0	0	0	NA	NA
bASV2117	0	0	1	0.506603267574561	1	0	0	0	NA	NA
bASV2122	0	0	1	0.515000185631108	1	0	0	0	NA	NA
bASV2125	0	1	1	0.536132352334108	1	0	0	0	NA	NA
bASV2126	0	1	0	0.560611910581388	1	0	0	0	NA	NA
bASV2128	0	0	1	0.507108607182483	1	0	0	0	NA	NA
bASV2129	0	0	1	0.518617375868308	1	0	0	0	NA	NA
bASV2130	1	0	1	0.541054569187256	1	0	0	0	NA	NA
bASV2131	0	0	1	0.560611910581388	1	0	0	0	NA	NA
bASV2137	0	0	1	0.560611910581388	1	0	0	0	NA	NA
bASV2140	0	1	0	0.512989176042577	1	0	0	0	NA	NA
bASV2148	0	1	0	0.51100149190693	1	0	0	0	NA	NA
bASV2149	0	0	1	0.560611910581388	1	0	0	0	NA	NA
bASV2155	1	0	0	0.560611910581388	1	0	0	0	NA	NA
bASV2158	0	1	0	0.560611910581388	1	0	0	0	NA	NA
bASV2163	1	0	0	0.48917378267878	1	0	0	1	Module_73	1
bASV2164	0	1	0	0.536132352334108	1	0	0	0	NA	NA
bASV2168	1	0	0	0.560611910581388	1	0	0	0	NA	NA
bASV2171	1	0	0	0.560611910581388	1	0	0	0	NA	NA
bASV2177	0	0	1	0.560611910581388	1	0	0	0	NA	NA
bASV2179	0	1	0	0.510885369729709	1	0	0	0	NA	NA
bASV2183	0	1	0	0.560611910581388	1	0	0	0	NA	NA
bASV2185	0	0	1	0.560611910581388	1	0	0	0	NA	NA
bASV2188	1	0	0	0.560611910581388	1	0	0	0	NA	NA
bASV2193	1	0	0	0.493058990937914	0.73	0	0	1	Module_30	1
bASV2194	0	1	1	0.535655668229714	1	0	0	0	NA	NA
bASV2195	1	0	0	0.560611910581388	1	0	0	0	NA	NA
bASV2202	1	0	0	0.560611910581388	1	0	0	0	NA	NA
bASV2204	0	1	0	0.560611910581388	1	0	0	0	NA	NA
bASV2206	1	0	0	0.560611910581388	1	0	0	0	NA	NA
bASV2207	0	0	1	0.560611910581388	1	0	0	0	NA	NA
bASV2209	1	0	0	0.535509410589559	1	0	0	0	NA	NA
bASV2224	1	0	0	0.560611910581388	1	0	0	0	NA	NA
bASV2225	1	0	0	0.560611910581388	1	0	0	0	NA	NA
bASV2226	1	0	0	0.532075039480952	1	0	0	0	NA	NA
bASV2229	0	1	0	0.55475268486963	1	0	0	0	NA	NA
bASV2233	1	0	0	0.560611910581388	1	0	0	0	NA	NA
bASV2234	0	1	0	0.51990415819083	1	0	0	0	NA	NA
bASV2235	0	0	1	0.560611910581388	1	0	0	0	NA	NA
bASV2236	0	0	1	0.560611910581388	1	0	0	0	NA	NA
bASV2246	0	1	0	0.560611910581388	1	0	0	0	NA	NA
bASV2247	0	1	0	0.560611910581388	1	0	0	0	NA	NA
bASV2248	1	0	0	0.543285731515633	0.43	0	0	0	NA	NA
bASV2251	0	0	1	0.560611910581388	1	0	0	0	NA	NA
bASV2252	1	0	0	0.560611910581388	1	0	0	0	NA	NA
bASV2253	1	0	0	0.560611910581388	1	0	0	0	NA	NA
bASV2254	1	0	0	0.520645055362632	1	0	0	1	Module_104	2
bASV2262	1	0	0	0.560611910581388	1	0	0	0	NA	NA
bASV2265	0	1	0	0.503654357271677	0.715	0	0	0	NA	NA
bASV2267	1	0	0	0.560611910581388	1	0	0	0	NA	NA
bASV2268	0	1	0	0.560611910581388	1	0	0	0	NA	NA
bASV2269	1	0	0	0.560611910581388	1	0	0	0	NA	NA
bASV2275	1	0	0	0.560611910581388	1	0	0	0	NA	NA
bASV2278	1	0	0	0.560611910581388	1	0	0	0	NA	NA
bASV2279	1	0	0	0.560611910581388	1	0	0	0	NA	NA
bASV2280	0	0	1	0.802930143948806	0.065	0	0	0	NA	NA
bASV2281	0	1	0	0.552218776562705	1	0	0	0	NA	NA
bASV2286	1	0	0	0.560611910581388	1	0	0	0	NA	NA
bASV2288	1	0	0	0.560611910581388	1	0	0	0	NA	NA
bASV2290	0	0	1	0.496258245545851	1	0	0	1	Module_37	1
bASV2293	0	0	1	0.560611910581388	1	0	0	0	NA	NA
bASV2294	1	0	0	0.539587382749827	1	0	0	0	NA	NA
bASV2298	0	1	0	0.560611910581388	1	0	0	0	NA	NA
bASV2299	1	0	0	0.560611910581388	1	0	0	0	NA	NA
bASV2301	0	0	1	0.514063096258498	1	0	0	0	NA	NA
bASV2302	1	0	0	0.560611910581388	1	0	0	0	NA	NA
bASV2305	0	0	1	0.560611910581388	1	0	0	0	NA	NA
bASV2307	0	1	0	0.560611910581388	1	0	0	0	NA	NA
bASV2311	0	0	1	0.502654320972843	1	0	0	0	NA	NA
bASV2313	0	1	0	0.560611910581388	1	0	0	0	NA	NA
bASV2316	0	1	0	0.560611910581388	1	0	0	0	NA	NA
bASV2319	0	1	0	0.530278303427659	1	0	0	0	NA	NA
bASV2331	0	1	0	0.560611910581388	1	0	0	0	NA	NA
bASV2340	1	0	0	0.560611910581388	1	0	0	0	NA	NA
bASV2346	0	0	1	0.560611910581388	1	0	0	0	NA	NA
bASV2348	1	0	0	0.560611910581388	1	0	0	0	NA	NA
bASV2351	0	0	1	0.560611910581388	1	0	0	0	NA	NA
bASV2353	1	0	0	0.560611910581388	1	0	0	0	NA	NA
bASV2357	0	0	1	0.560611910581388	1	0	0	0	NA	NA
bASV2358	0	0	1	0.503711260886918	1	0	0	0	NA	NA
bASV2362	0	1	0	0.560611910581388	1	0	0	0	NA	NA
bASV2364	0	0	1	0.518154785718799	1	0	0	0	NA	NA
bASV2369	0	1	0	0.560611910581388	1	0	0	0	NA	NA
bASV2372	0	1	0	0.560611910581388	1	0	0	0	NA	NA
bASV2377	0	0	1	0.560611910581388	1	0	0	0	NA	NA
bASV2382	0	1	0	0.501249904920382	1	0	0	0	NA	NA
bASV2384	1	0	0	0.560611910581388	1	0	0	0	NA	NA
bASV2385	0	0	1	0.656815757557462	0.15	0	0	1	Module_6	9
bASV2386	1	0	0	0.560611910581388	1	0	0	0	NA	NA
bASV2388	0	0	1	0.52546177330068	1	0	0	0	NA	NA
bASV2392	0	0	1	0.501893599104951	1	0	0	0	NA	NA
bASV2404	0	0	1	0.517191393459324	1	0	0	0	NA	NA
bASV2413	0	0	1	0.560611910581388	1	0	0	0	NA	NA
bASV2421	1	0	0	0.560611910581388	1	0	0	0	NA	NA
bASV2422	0	0	1	0.784999145054241	0.09	0	0	0	NA	NA
bASV2430	0	1	0	0.505454317495986	1	0	0	0	NA	NA
bASV2436	0	1	0	0.54232614454664	1	0	0	0	NA	NA
bASV2437	1	1	1	0.521059848524336	1	0	0	0	NA	NA
bASV2447	0	0	1	0.517371819277325	1	0	0	0	NA	NA
bASV2448	1	0	0	0.540933997937844	1	0	0	0	NA	NA
bASV2449	1	0	0	0.560611910581388	1	0	0	0	NA	NA
bASV2462	0	0	1	0.560611910581388	1	0	0	0	NA	NA
bASV2465	0	1	0	0.560611910581388	1	0	0	0	NA	NA
bASV2469	1	0	0	0.490498927660404	1	0	0	0	NA	NA
bASV2471	1	0	0	0.560611910581388	1	0	0	0	NA	NA
bASV2472	0	0	1	0.560611910581388	1	0	0	0	NA	NA
bASV2476	0	1	0	0.535306847684545	1	0	0	0	NA	NA
bASV2477	0	1	0	0.504360801212366	1	0	0	0	NA	NA
bASV2502	1	0	0	0.557995804935622	1	0	0	0	NA	NA
bASV2504	1	0	1	0.54079545460403	1	0	0	0	NA	NA
bASV2505	0	0	1	0.560611910581388	1	0	0	0	NA	NA
bASV2507	0	1	1	0.522770404780581	1	0	0	0	NA	NA
bASV2509	0	1	0	0.560611910581388	1	0	0	0	NA	NA
bASV2513	0	0	1	0.541609781820965	1	0	0	0	NA	NA
bASV2518	0	1	0	0.53379575321829	1	0	0	0	NA	NA
bASV2524	0	0	1	0.560611910581388	1	0	0	0	NA	NA
bASV2536	0	0	1	0.523473584717577	1	0	0	0	NA	NA
bASV2540	0	1	0	0.560611910581388	1	0	0	0	NA	NA
bASV2541	0	0	1	0.560611910581388	1	0	0	0	NA	NA
bASV2551	0	1	0	0.560611910581388	1	0	0	0	NA	NA
bASV2556	0	1	0	0.5341458501818	1	0	0	0	NA	NA
bASV2557	1	0	0	0.560611910581388	1	0	0	0	NA	NA
bASV2559	0	0	1	0.560611910581388	1	0	0	0	NA	NA
bASV2566	1	0	0	0.560611910581388	1	0	0	0	NA	NA
bASV2568	1	0	0	0.560611910581388	1	0	0	0	NA	NA
bASV2569	0	1	0	0.560611910581388	1	0	0	0	NA	NA
bASV2570	1	0	1	0.492089896632427	0.45	0	0	1	Module_5	1
bASV2571	1	0	0	0.560611910581388	1	0	0	0	NA	NA
bASV2572	1	0	0	0.560611910581388	1	0	0	0	NA	NA
bASV2575	0	1	0	0.560611910581388	1	0	0	0	NA	NA
bASV2577	0	0	1	0.560611910581388	1	0	0	0	NA	NA
bASV2581	1	0	0	0.560611910581388	1	0	0	0	NA	NA
bASV2583	0	0	1	0.560611910581388	1	0	0	0	NA	NA
bASV2585	0	1	0	0.560611910581388	1	0	0	0	NA	NA
bASV2587	0	1	0	0.560611910581388	1	0	0	0	NA	NA
bASV2591	0	1	0	0.560611910581388	1	0	0	0	NA	NA
bASV2594	0	0	1	0.560611910581388	1	0	0	0	NA	NA
bASV2595	0	1	0	0.560611910581388	1	0	0	0	NA	NA
bASV2596	0	1	0	0.560611910581388	1	0	0	0	NA	NA
bASV2598	1	0	0	0.528680532637681	1	0	0	0	NA	NA
bASV2599	0	1	0	0.542116540892883	1	0	0	0	NA	NA
bASV2608	0	1	0	0.542116540892883	1	0	0	0	NA	NA
bASV2609	0	0	1	0.560611910581388	1	0	0	0	NA	NA
bASV2616	0	1	0	0.560611910581388	1	0	0	0	NA	NA
bASV2619	1	0	0	0.523473584717577	1	0	0	0	NA	NA
bASV2624	0	0	1	0.560611910581388	1	0	0	0	NA	NA
bASV2638	0	1	0	0.560611910581388	1	0	0	0	NA	NA
bASV2642	0	0	1	0.779035654976162	0.065	0	0	0	NA	NA
bASV2643	0	0	1	0.560611910581388	1	0	0	0	NA	NA
bASV2644	1	0	0	0.63440342883139	0.13	0	0	0	NA	NA
bASV2647	0	0	1	0.532332774278361	1	0	0	0	NA	NA
bASV2655	0	1	0	0.500538480374825	1	0	0	1	Module_19	1
bASV2656	1	0	0	0.560611910581388	1	0	0	0	NA	NA
bASV2660	0	1	0	0.560611910581388	1	0	0	0	NA	NA
bASV2661	1	0	0	0.560611910581388	1	0	0	0	NA	NA
bASV2667	0	0	1	0.560611910581388	1	0	0	0	NA	NA
bASV2668	0	1	0	0.560611910581388	1	0	0	0	NA	NA
bASV2670	1	0	0	0.560611910581388	1	0	0	0	NA	NA
bASV2673	1	0	0	0.517954290317215	1	0	0	0	NA	NA
bASV2675	1	0	0	0.54232614454664	1	0	0	0	NA	NA
bASV2676	0	1	0	0.560611910581388	1	0	0	0	NA	NA
bASV2679	1	0	0	0.560611910581388	1	0	0	0	NA	NA
bASV2681	0	1	0	0.539172549533447	1	0	0	0	NA	NA
bASV2692	1	1	0	0.524283531820851	1	0	0	0	NA	NA
bASV2700	0	0	1	0.512989176042577	1	0	0	0	NA	NA
bASV2710	0	1	0	0.560611910581388	1	0	0	0	NA	NA
bASV2714	1	0	0	0.560611910581388	1	0	0	0	NA	NA
bASV2721	1	0	0	0.560611910581388	1	0	0	0	NA	NA
bASV2722	0	0	1	0.560611910581388	1	0	0	0	NA	NA
bASV2727	0	0	1	0.560611910581388	1	0	0	0	NA	NA
bASV2731	1	0	0	0.560611910581388	1	0	0	0	NA	NA
bASV2732	1	0	0	0.560611910581388	1	0	0	0	NA	NA
bASV2735	0	1	0	0.560611910581388	1	0	0	0	NA	NA
bASV2737	0	1	0	0.54232614454664	1	0	0	0	NA	NA
bASV2740	0	1	0	0.560611910581388	1	0	0	0	NA	NA
bASV2742	0	1	0	0.560611910581388	1	0	0	0	NA	NA
bASV2745	1	0	0	0.560611910581388	1	0	0	0	NA	NA
bASV2752	0	0	1	0.665602236427272	0.15	0	0	1	Module_6	3
bASV2753	1	0	0	0.560611910581388	1	0	0	0	NA	NA
bASV2754	0	1	0	0.560611910581388	1	0	0	0	NA	NA
bASV2755	1	0	0	0.560611910581388	1	0	0	0	NA	NA
bASV2756	0	1	0	0.560611910581388	1	0	0	0	NA	NA
bASV2758	1	0	0	0.560611910581388	1	0	0	0	NA	NA
bASV2762	0	0	1	0.560611910581388	1	0	0	0	NA	NA
bASV2763	0	0	1	0.560611910581388	1	0	0	0	NA	NA
bASV2764	0	0	1	0.527096942042282	1	0	0	0	NA	NA
bASV2765	0	0	1	0.560611910581388	1	0	0	0	NA	NA
bASV2768	0	1	0	0.560611910581388	1	0	0	0	NA	NA
bASV2770	1	0	0	0.541054569187256	1	0	0	0	NA	NA
bASV2772	1	0	0	0.560611910581388	1	0	0	0	NA	NA
bASV2773	0	1	0	0.54232614454664	1	0	0	0	NA	NA
bASV2776	0	0	1	0.560611910581388	1	0	0	0	NA	NA
bASV2782	0	1	0	0.560611910581388	1	0	0	0	NA	NA
bASV2789	1	1	0	0.541985070804723	1	0	0	0	NA	NA
bASV2792	0	1	0	0.560611910581388	1	0	0	0	NA	NA
bASV2799	0	1	0	0.560611910581388	1	0	0	0	NA	NA
bASV2800	0	1	0	0.560611910581388	1	0	0	0	NA	NA
bASV2803	0	1	0	0.560611910581388	1	0	0	0	NA	NA
bASV2805	1	0	0	0.560611910581388	1	0	0	0	NA	NA
bASV2812	1	0	0	0.560611910581388	1	0	0	0	NA	NA
bASV2814	1	0	0	0.560611910581388	1	0	0	0	NA	NA
bASV2821	0	0	1	0.541208073193391	1	0	0	0	NA	NA
bASV2825	1	0	0	0.560611910581388	1	0	0	0	NA	NA
bASV2829	1	0	0	0.502602828623449	1	0	0	0	NA	NA
bASV2837	1	0	0	0.560611910581388	1	0	0	0	NA	NA
bASV2842	1	0	0	0.560611910581388	1	0	0	0	NA	NA
bASV2843	0	1	0	0.560611910581388	1	0	0	0	NA	NA
bASV2846	1	0	0	0.560611910581388	1	0	0	0	NA	NA
bASV2847	0	1	0	0.560611910581388	1	0	0	0	NA	NA
bASV2848	0	1	0	0.560611910581388	1	0	0	0	NA	NA
bASV2849	1	0	0	0.560611910581388	1	0	0	0	NA	NA
bASV2853	1	0	0	0.560611910581388	1	0	0	0	NA	NA
bASV2857	0	0	1	0.560611910581388	1	0	0	0	NA	NA
bASV2859	1	0	0	0.560611910581388	1	0	0	0	NA	NA
bASV2867	1	0	0	0.560611910581388	1	0	0	0	NA	NA
bASV2870	0	0	1	0.560611910581388	1	0	0	0	NA	NA
bASV2885	0	1	0	0.510618443186369	1	0	0	0	NA	NA
bASV2889	0	1	0	0.560611910581388	1	0	0	0	NA	NA
bASV2895	0	0	1	0.560611910581388	1	0	0	0	NA	NA
bASV2900	1	0	0	0.771738369201142	0.045	0	0	0	NA	NA
bASV2901	0	0	1	0.542027625500083	1	0	0	0	NA	NA
bASV2904	0	1	0	0.560611910581388	1	0	0	0	NA	NA
bASV2905	0	0	1	0.552876754710682	1	0	0	0	NA	NA
bASV2911	0	0	1	0.540867186500379	1	0	0	0	NA	NA
bASV2912	0	0	1	0.537292846380224	1	0	0	0	NA	NA
bASV2919	0	1	0	0.560611910581388	1	0	0	0	NA	NA
bASV2920	1	0	0	0.560611910581388	1	0	0	0	NA	NA
bASV2921	0	0	1	0.560611910581388	1	0	0	0	NA	NA
bASV2928	0	0	1	0.560611910581388	1	0	0	0	NA	NA
bASV2933	0	0	1	0.560611910581388	1	0	0	0	NA	NA
bASV2934	1	0	0	0.560611910581388	1	0	0	0	NA	NA
bASV2939	0	1	0	0.560611910581388	1	0	0	0	NA	NA
bASV2941	1	0	0	0.560611910581388	1	0	0	0	NA	NA
bASV2943	1	0	0	0.560611910581388	1	0	0	0	NA	NA
bASV2948	0	0	1	0.541985070804723	1	0	0	0	NA	NA
bASV2955	0	0	1	0.541054569187256	1	0	0	0	NA	NA
bASV2957	0	0	1	0.560611910581388	1	0	0	0	NA	NA
bASV2962	0	1	0	0.780679472487962	0.055	0	0	0	NA	NA
bASV2963	0	0	1	0.560611910581388	1	0	0	0	NA	NA
bASV2966	0	1	0	0.560611910581388	1	0	0	0	NA	NA
bASV2971	1	0	1	0.540635187615326	1	0	0	0	NA	NA
bASV2972	0	0	1	0.560611910581388	1	0	0	0	NA	NA
bASV2974	1	0	0	0.560611910581388	1	0	0	0	NA	NA
bASV2984	0	0	1	0.560611910581388	1	0	0	0	NA	NA
bASV2986	0	1	0	0.541985070804723	1	0	0	0	NA	NA
bASV2989	0	0	1	0.560611910581388	1	0	0	0	NA	NA
bASV2998	1	0	0	0.560611910581388	1	0	0	0	NA	NA
bASV3002	0	0	1	0.541985070804723	1	0	0	0	NA	NA
bASV3004	0	0	1	0.560611910581388	1	0	0	0	NA	NA
bASV3005	1	0	0	0.560611910581388	1	0	0	0	NA	NA
bASV3006	0	1	0	0.560611910581388	1	0	0	0	NA	NA
bASV3008	0	1	0	0.560611910581388	1	0	0	0	NA	NA
bASV3009	1	0	0	0.560611910581388	1	0	0	0	NA	NA
bASV3012	0	0	1	0.560611910581388	1	0	0	0	NA	NA
bASV3027	0	0	1	0.560611910581388	1	0	0	0	NA	NA
bASV3028	1	0	0	0.560611910581388	1	0	0	0	NA	NA
bASV3032	0	0	1	0.560611910581388	1	0	0	0	NA	NA
bASV3033	0	0	1	0.560611910581388	1	0	0	0	NA	NA
bASV3038	1	0	0	0.560611910581388	1	0	0	0	NA	NA
bASV3040	0	1	0	0.560611910581388	1	0	0	0	NA	NA
bASV3041	0	1	0	0.560611910581388	1	0	0	0	NA	NA
bASV3046	0	1	0	0.560611910581388	1	0	0	0	NA	NA
bASV3049	1	0	0	0.560611910581388	1	0	0	0	NA	NA
bASV3058	0	1	0	0.560611910581388	1	0	0	0	NA	NA
bASV3062	1	0	0	0.560611910581388	1	0	0	0	NA	NA
bASV3065	0	1	0	0.560611910581388	1	0	0	0	NA	NA
bASV3071	1	0	0	0.560611910581388	1	0	0	0	NA	NA
bASV3073	1	0	0	0.560611910581388	1	0	0	0	NA	NA
bASV3074	1	0	0	0.520204871009884	1	0	0	0	NA	NA
bASV3077	1	0	0	0.560611910581388	1	0	0	0	NA	NA
bASV3079	1	0	0	0.560611910581388	1	0	0	0	NA	NA
bASV3092	1	0	0	0.560611910581388	1	0	0	0	NA	NA
bASV3098	1	0	0	0.560611910581388	1	0	0	0	NA	NA
bASV3100	1	0	0	0.560611910581388	1	0	0	0	NA	NA
bASV3102	0	1	0	0.560611910581388	1	0	0	0	NA	NA
bASV3107	0	1	0	0.560611910581388	1	0	0	0	NA	NA
bASV3109	1	0	0	0.560611910581388	1	0	0	0	NA	NA
bASV3111	0	1	0	0.560611910581388	1	0	0	0	NA	NA
bASV3115	0	0	1	0.504270060295575	1	0	0	0	NA	NA
bASV3116	1	0	0	0.560611910581388	1	0	0	0	NA	NA
bASV3120	1	0	0	0.560611910581388	1	0	0	0	NA	NA
bASV3121	0	0	1	0.560611910581388	1	0	0	0	NA	NA
bASV3122	1	0	0	0.560611910581388	1	0	0	0	NA	NA
bASV3127	0	0	1	0.560611910581388	1	0	0	0	NA	NA
bASV3129	0	0	1	0.560611910581388	1	0	0	0	NA	NA
bASV3134	0	1	0	0.504077109532462	1	0	0	0	NA	NA
bASV3136	0	1	0	0.560611910581388	1	0	0	0	NA	NA
bASV3141	0	1	0	0.560611910581388	1	0	0	0	NA	NA
bASV3151	1	0	0	0.560611910581388	1	0	0	0	NA	NA
bASV3153	0	1	0	0.560611910581388	1	0	0	0	NA	NA
bASV3155	1	0	0	0.560611910581388	1	0	0	0	NA	NA
bASV3156	0	1	0	0.541867345263415	1	0	0	0	NA	NA
bASV3165	0	0	1	0.560611910581388	1	0	0	0	NA	NA
bASV3169	0	0	1	0.54232614454664	1	0	0	0	NA	NA
bASV3181	0	0	1	0.78263694845102	0.09	0	0	0	NA	NA
bASV3185	0	0	1	0.530442018630314	1	0	0	0	NA	NA
bASV3186	1	0	0	0.537506429921024	1	0	0	0	NA	NA
bASV3187	1	0	0	0.560611910581388	1	0	0	0	NA	NA
bASV3188	1	0	0	0.532944165958765	1	0	0	0	NA	NA
bASV3194	1	0	0	0.560611910581388	1	0	0	0	NA	NA
bASV3198	0	1	0	0.560611910581388	1	0	0	0	NA	NA
bASV3201	0	0	1	0.560611910581388	1	0	0	0	NA	NA
bASV3204	0	0	1	0.560611910581388	1	0	0	0	NA	NA
bASV3215	0	1	0	0.560611910581388	1	0	0	0	NA	NA
bASV3219	0	0	1	0.560611910581388	1	0	0	0	NA	NA
bASV3226	0	0	1	0.560611910581388	1	0	0	0	NA	NA
bASV3234	1	0	0	0.560611910581388	1	0	0	0	NA	NA
bASV3236	1	0	0	0.560611910581388	1	0	0	0	NA	NA
bASV3237	1	0	0	0.560611910581388	1	0	0	0	NA	NA
bASV3243	0	1	0	0.560611910581388	1	0	0	0	NA	NA
bASV3244	0	0	1	0.560611910581388	1	0	0	0	NA	NA
bASV3245	0	0	1	0.560611910581388	1	0	0	0	NA	NA
bASV3247	0	0	1	0.560611910581388	1	0	0	0	NA	NA
bASV3250	1	0	0	0.560611910581388	1	0	0	0	NA	NA
bASV3255	0	1	0	0.539968763041198	1	0	0	0	NA	NA
bASV3257	0	1	0	0.560611910581388	1	0	0	0	NA	NA
bASV3260	1	0	0	0.560611910581388	1	0	0	0	NA	NA
bASV3265	1	0	0	0.560611910581388	1	0	0	0	NA	NA
bASV3266	0	1	0	0.560611910581388	1	0	0	0	NA	NA
bASV3268	0	1	0	0.560611910581388	1	0	0	0	NA	NA
bASV3272	1	0	0	0.560611910581388	1	0	0	0	NA	NA
bASV3282	1	0	0	0.503076365085125	1	0	0	0	NA	NA
bASV3285	1	0	0	0.560611910581388	1	0	0	0	NA	NA
bASV3289	1	0	0	0.560611910581388	1	0	0	0	NA	NA
bASV3291	1	0	0	0.560611910581388	1	0	0	0	NA	NA
bASV3295	0	0	1	0.560611910581388	1	0	0	0	NA	NA
bASV3300	0	0	1	0.560611910581388	1	0	0	0	NA	NA
bASV3301	0	1	0	0.560611910581388	1	0	0	0	NA	NA
bASV3304	1	0	0	0.560611910581388	1	0	0	0	NA	NA
bASV3306	1	0	0	0.560611910581388	1	0	0	0	NA	NA
bASV3308	0	1	0	0.560611910581388	1	0	0	0	NA	NA
bASV3312	0	1	0	0.560611910581388	1	0	0	0	NA	NA
bASV3316	0	1	0	0.560611910581388	1	0	0	0	NA	NA
bASV3318	0	1	0	0.560611910581388	1	0	0	0	NA	NA
bASV3323	1	0	0	0.560611910581388	1	0	0	0	NA	NA
bASV3330	0	0	1	0.560611910581388	1	0	0	0	NA	NA
bASV3338	0	0	1	0.560611910581388	1	0	0	0	NA	NA
bASV3341	0	0	1	0.560611910581388	1	0	0	0	NA	NA
bASV3342	0	1	0	0.560611910581388	1	0	0	0	NA	NA
bASV3343	1	0	0	0.560611910581388	1	0	0	0	NA	NA
bASV3350	0	1	0	0.560611910581388	1	0	0	0	NA	NA
bASV3353	0	0	1	0.560611910581388	1	0	0	0	NA	NA
bASV3355	1	0	1	0.535306847684545	1	0	0	0	NA	NA
bASV3357	1	0	0	0.560611910581388	1	0	0	0	NA	NA
bASV3358	0	0	1	0.560611910581388	1	0	0	0	NA	NA
bASV3359	1	0	0	0.560611910581388	1	0	0	0	NA	NA
bASV3361	1	0	0	0.536559961462294	1	0	0	0	NA	NA
bASV3366	0	0	1	0.560611910581388	1	0	0	0	NA	NA
bASV3373	1	0	0	0.560611910581388	1	0	0	0	NA	NA
bASV3385	1	0	0	0.560611910581388	1	0	0	0	NA	NA
bASV3390	0	1	0	0.560611910581388	1	0	0	0	NA	NA
bASV3394	1	0	0	0.560611910581388	1	0	0	0	NA	NA
bASV3395	0	0	1	0.560611910581388	1	0	0	0	NA	NA
bASV3400	0	1	0	0.544442570311288	1	0	0	0	NA	NA
bASV3404	0	1	0	0.560611910581388	1	0	0	0	NA	NA
bASV3406	0	0	1	0.538815906080325	1	0	0	0	NA	NA
bASV3415	0	0	1	0.531193978589169	1	0	0	0	NA	NA
bASV3433	0	1	0	0.560611910581388	1	0	0	0	NA	NA
bASV3439	0	1	0	0.560611910581388	1	0	0	0	NA	NA
bASV3444	1	0	0	0.560611910581388	1	0	0	0	NA	NA
bASV3454	1	0	0	0.538815906080325	1	0	0	0	NA	NA
bASV3457	0	1	0	0.560611910581388	1	0	0	0	NA	NA
bASV3458	1	0	0	0.505964425626941	1	0	0	0	NA	NA
bASV3463	0	0	1	0.560611910581388	1	0	0	0	NA	NA
bASV3468	0	1	0	0.560611910581388	1	0	0	0	NA	NA
bASV3469	0	0	1	0.560611910581388	1	0	0	0	NA	NA
bASV3470	1	0	0	0.560611910581388	1	0	0	0	NA	NA
bASV3471	0	1	0	0.560611910581388	1	0	0	0	NA	NA
bASV3475	0	1	0	0.560611910581388	1	0	0	0	NA	NA
bASV3479	0	1	0	0.560611910581388	1	0	0	0	NA	NA
bASV3480	1	0	0	0.560611910581388	1	0	0	0	NA	NA
bASV3487	0	0	1	0.560611910581388	1	0	0	0	NA	NA
bASV3492	1	0	0	0.560611910581388	1	0	0	0	NA	NA
bASV3494	1	0	0	0.560611910581388	1	0	0	0	NA	NA
bASV3500	1	0	0	0.560611910581388	1	0	0	0	NA	NA
bASV3509	1	0	0	0.560611910581388	1	0	0	0	NA	NA
bASV3511	0	1	0	0.560611910581388	1	0	0	0	NA	NA
bASV3512	1	0	0	0.560611910581388	1	0	0	0	NA	NA
bASV3516	1	0	0	0.560611910581388	1	0	0	0	NA	NA
bASV3524	1	0	0	0.560611910581388	1	0	0	0	NA	NA
bASV3525	1	0	0	0.560611910581388	1	0	0	0	NA	NA
bASV3527	0	1	0	0.560611910581388	1	0	0	0	NA	NA
bASV3528	0	0	1	0.54232614454664	1	0	0	0	NA	NA
bASV3535	0	1	0	0.560611910581388	1	0	0	0	NA	NA
bASV3540	0	0	1	0.560611910581388	1	0	0	0	NA	NA
bASV3543	0	0	1	0.560611910581388	1	0	0	0	NA	NA
bASV3544	0	1	0	0.560611910581388	1	0	0	0	NA	NA
bASV3547	1	0	0	0.560611910581388	1	0	0	0	NA	NA
bASV3556	0	0	1	0.560611910581388	1	0	0	0	NA	NA
bASV3559	1	0	0	0.51907489533783	1	0	0	0	NA	NA
bASV3563	0	1	0	0.560611910581388	1	0	0	0	NA	NA
bASV3564	0	1	0	0.560611910581388	1	0	0	0	NA	NA
bASV3565	0	1	0	0.560611910581388	1	0	0	0	NA	NA
bASV3566	0	0	1	0.560611910581388	1	0	0	0	NA	NA
bASV3569	0	1	0	0.560611910581388	1	0	0	0	NA	NA
bASV3574	0	0	1	0.560611910581388	1	0	0	0	NA	NA
bASV3582	0	1	0	0.560611910581388	1	0	0	0	NA	NA
bASV3584	1	0	0	0.560611910581388	1	0	0	0	NA	NA
bASV3586	0	0	1	0.560611910581388	1	0	0	0	NA	NA
bASV3594	0	1	0	0.560611910581388	1	0	0	0	NA	NA
bASV3596	0	0	1	0.560611910581388	1	0	0	0	NA	NA
bASV3600	0	1	0	0.560611910581388	1	0	0	0	NA	NA
bASV3602	1	0	0	0.560611910581388	1	0	0	0	NA	NA
bASV3606	0	0	1	0.560611910581388	1	0	0	0	NA	NA
bASV3615	0	1	0	0.560611910581388	1	0	0	0	NA	NA
bASV3619	0	1	0	0.560611910581388	1	0	0	0	NA	NA
bASV3622	1	0	0	0.801891572092692	0.05	0	0	0	NA	NA
bASV3624	0	1	0	0.560611910581388	1	0	0	0	NA	NA
bASV3625	1	0	0	0.560611910581388	1	0	0	0	NA	NA
bASV3628	0	0	1	0.560611910581388	1	0	0	0	NA	NA
bASV3632	0	0	1	0.560611910581388	1	0	0	0	NA	NA
bASV3637	1	0	0	0.560611910581388	1	0	0	0	NA	NA
bASV3639	0	1	0	0.560611910581388	1	0	0	0	NA	NA
bASV3642	0	1	0	0.560611910581388	1	0	0	0	NA	NA
bASV3646	0	0	1	0.804399666539844	0.065	0	0	0	NA	NA
bASV3651	0	1	0	0.560611910581388	1	0	0	0	NA	NA
bASV3662	1	1	0	0.531193978589169	1	0	0	0	NA	NA
bASV3663	1	0	0	0.560611910581388	1	0	0	0	NA	NA
bASV3664	1	0	0	0.560611910581388	1	0	0	0	NA	NA
bASV3667	1	0	0	0.560611910581388	1	0	0	0	NA	NA
bASV3671	1	0	0	0.560611910581388	1	0	0	0	NA	NA
bASV3676	1	0	0	0.560611910581388	1	0	0	0	NA	NA
bASV3689	1	0	0	0.560611910581388	1	0	0	0	NA	NA
bASV3690	0	1	0	0.560611910581388	1	0	0	0	NA	NA
bASV3694	1	0	0	0.560611910581388	1	0	0	0	NA	NA
bASV3695	1	0	0	0.540635187615326	1	0	0	0	NA	NA
bASV3699	1	0	0	0.560611910581388	1	0	0	0	NA	NA
bASV3700	1	0	0	0.560611910581388	1	0	0	0	NA	NA
bASV3702	0	0	1	0.560611910581388	1	0	0	0	NA	NA
bASV3704	1	0	0	0.560611910581388	1	0	0	0	NA	NA
bASV3717	0	0	1	0.560611910581388	1	0	0	0	NA	NA
bASV3718	1	0	0	0.560611910581388	1	0	0	0	NA	NA
bASV3719	0	0	1	0.560611910581388	1	0	0	0	NA	NA
bASV3720	1	0	0	0.560611910581388	1	0	0	0	NA	NA
bASV3722	1	0	0	0.560611910581388	1	0	0	0	NA	NA
bASV3723	0	1	0	0.560611910581388	1	0	0	0	NA	NA
bASV3724	0	1	0	0.560611910581388	1	0	0	0	NA	NA
bASV3728	0	1	0	0.560611910581388	1	0	0	0	NA	NA
bASV3733	0	0	1	0.560611910581388	1	0	0	0	NA	NA
bASV3736	0	0	1	0.560611910581388	1	0	0	0	NA	NA
bASV3738	1	0	0	0.560611910581388	1	0	0	0	NA	NA
bASV3743	1	0	0	0.560611910581388	1	0	0	0	NA	NA
bASV3744	0	0	1	0.560611910581388	1	0	0	0	NA	NA
bASV3745	1	0	0	0.560611910581388	1	0	0	0	NA	NA
bASV3756	0	0	1	0.560611910581388	1	0	0	0	NA	NA
bASV3757	0	0	1	0.560611910581388	1	0	0	0	NA	NA
bASV3763	0	0	1	0.560611910581388	1	0	0	0	NA	NA
bASV3774	0	0	1	0.560611910581388	1	0	0	0	NA	NA
bASV3786	1	0	0	0.560611910581388	1	0	0	0	NA	NA
bASV3789	1	0	0	0.560611910581388	1	0	0	0	NA	NA
bASV3791	0	0	1	0.560611910581388	1	0	0	0	NA	NA
bASV3793	0	1	0	0.560611910581388	1	0	0	0	NA	NA
bASV3796	0	1	0	0.560611910581388	1	0	0	0	NA	NA
bASV3801	0	0	1	0.560611910581388	1	0	0	0	NA	NA
bASV3803	0	0	1	0.560611910581388	1	0	0	0	NA	NA
bASV3821	0	1	0	0.560611910581388	1	0	0	0	NA	NA
bASV3828	0	0	1	0.560611910581388	1	0	0	0	NA	NA
bASV3831	0	0	1	0.560611910581388	1	0	0	0	NA	NA
bASV3835	1	0	1	0.512989176042577	1	0	0	0	NA	NA
bASV3841	0	0	1	0.534522483824849	1	0	0	0	NA	NA
bASV3849	0	1	0	0.560611910581388	1	0	0	0	NA	NA
bASV3851	1	0	0	0.560611910581388	1	0	0	0	NA	NA
bASV3852	0	1	0	0.560611910581388	1	0	0	0	NA	NA
bASV3867	0	1	0	0.560611910581388	1	0	0	0	NA	NA
bASV3875	1	0	0	0.560611910581388	1	0	0	0	NA	NA
bASV3877	1	0	0	0.560611910581388	1	0	0	0	NA	NA
bASV3879	1	0	0	0.560611910581388	1	0	0	0	NA	NA
bASV3886	1	0	0	0.560611910581388	1	0	0	0	NA	NA
bASV3888	0	0	1	0.560611910581388	1	0	0	0	NA	NA
bASV3905	0	1	0	0.560611910581388	1	0	0	0	NA	NA
bASV3906	0	0	1	0.560611910581388	1	0	0	0	NA	NA
bASV3911	0	0	1	0.560611910581388	1	0	0	0	NA	NA
bASV3913	0	0	1	0.560611910581388	1	0	0	0	NA	NA
bASV3914	0	0	1	0.787887996073464	0.09	0	0	0	NA	NA
bASV3918	0	1	0	0.560611910581388	1	0	0	0	NA	NA
bASV3919	0	0	1	0.560611910581388	1	0	0	0	NA	NA
bASV3920	1	0	0	0.560611910581388	1	0	0	0	NA	NA
bASV3921	1	0	0	0.560611910581388	1	0	0	0	NA	NA
bASV3927	1	0	0	0.560611910581388	1	0	0	0	NA	NA
bASV3936	1	0	0	0.560611910581388	1	0	0	0	NA	NA
bASV3938	1	0	0	0.560611910581388	1	0	0	0	NA	NA
bASV3945	0	0	1	0.560611910581388	1	0	0	0	NA	NA
bASV3953	1	0	0	0.560611910581388	1	0	0	0	NA	NA
bASV3954	0	1	0	0.560611910581388	1	0	0	0	NA	NA
bASV3955	0	1	0	0.560611910581388	1	0	0	0	NA	NA
bASV3956	0	0	1	0.560611910581388	1	0	0	0	NA	NA
bASV3960	0	0	1	0.560611910581388	1	0	0	0	NA	NA
bASV3965	0	1	0	0.560611910581388	1	0	0	0	NA	NA
bASV3969	1	0	0	0.560611910581388	1	0	0	0	NA	NA
bASV3987	0	0	1	0.560611910581388	1	0	0	0	NA	NA
bASV3993	0	1	0	0.560611910581388	1	0	0	0	NA	NA
bASV3994	0	1	0	0.560611910581388	1	0	0	0	NA	NA
bASV3997	1	0	0	0.560611910581388	1	0	0	0	NA	NA
bASV3998	0	0	1	0.560611910581388	1	0	0	0	NA	NA
bASV3999	0	0	1	0.54997429196878	1	0	0	0	NA	NA
bASV4000	1	0	0	0.560611910581388	1	0	0	0	NA	NA
bASV4007	0	0	1	0.560611910581388	1	0	0	0	NA	NA
bASV4013	0	0	1	0.560611910581388	1	0	0	0	NA	NA
bASV4014	1	0	0	0.54232614454664	1	0	0	0	NA	NA
bASV4019	1	0	0	0.560611910581388	1	0	0	0	NA	NA
bASV4023	1	0	0	0.560611910581388	1	0	0	0	NA	NA
bASV4030	0	1	0	0.560611910581388	1	0	0	0	NA	NA
bASV4032	1	0	0	0.560611910581388	1	0	0	0	NA	NA
bASV4038	1	0	0	0.560611910581388	1	0	0	0	NA	NA
bASV4045	1	0	0	0.560611910581388	1	0	0	0	NA	NA
bASV4048	1	0	0	0.560611910581388	1	0	0	0	NA	NA
bASV4051	1	0	0	0.560611910581388	1	0	0	0	NA	NA
bASV4052	0	1	0	0.560611910581388	1	0	0	0	NA	NA
bASV4053	0	1	0	0.560611910581388	1	0	0	0	NA	NA
bASV4060	0	0	1	0.560611910581388	1	0	0	0	NA	NA
bASV4062	1	0	0	0.560611910581388	1	0	0	0	NA	NA
bASV4065	1	0	0	0.560611910581388	1	0	0	0	NA	NA
bASV4066	1	0	0	0.560611910581388	1	0	0	0	NA	NA
bASV4072	0	0	1	0.560611910581388	1	0	0	0	NA	NA
bASV4075	1	0	0	0.560611910581388	1	0	0	0	NA	NA
bASV4078	0	1	0	0.560611910581388	1	0	0	0	NA	NA
bASV4083	0	0	1	0.560611910581388	1	0	0	0	NA	NA
bASV4094	1	0	0	0.560611910581388	1	0	0	0	NA	NA
bASV4104	1	0	0	0.560611910581388	1	0	0	0	NA	NA
bASV4108	0	0	1	0.560611910581388	1	0	0	0	NA	NA
bASV4109	1	0	0	0.560611910581388	1	0	0	0	NA	NA
bASV4113	1	0	0	0.560611910581388	1	0	0	0	NA	NA
bASV4116	1	0	0	0.560611910581388	1	0	0	0	NA	NA
bASV4122	1	0	0	0.560611910581388	1	0	0	0	NA	NA
bASV4129	1	0	0	0.560611910581388	1	0	0	0	NA	NA
bASV4130	1	0	0	0.560611910581388	1	0	0	0	NA	NA
bASV4131	1	0	0	0.560611910581388	1	0	0	0	NA	NA
bASV4139	0	1	0	0.560611910581388	1	0	0	0	NA	NA
bASV4143	1	0	0	0.560611910581388	1	0	0	0	NA	NA
bASV4150	0	0	1	0.560611910581388	1	0	0	0	NA	NA
bASV4152	0	0	1	0.560611910581388	1	0	0	0	NA	NA
bASV4153	1	0	0	0.560611910581388	1	0	0	0	NA	NA
bASV4155	0	1	0	0.560611910581388	1	0	0	0	NA	NA
bASV4162	0	1	0	0.560611910581388	1	0	0	0	NA	NA
bASV4167	0	1	0	0.560611910581388	1	0	0	0	NA	NA
bASV4170	0	0	1	0.560611910581388	1	0	0	0	NA	NA
bASV4181	0	0	1	0.560611910581388	1	0	0	0	NA	NA
bASV4187	1	0	0	0.560611910581388	1	0	0	0	NA	NA
bASV4193	1	0	0	0.560611910581388	1	0	0	0	NA	NA
bASV4194	0	1	0	0.560611910581388	1	0	0	0	NA	NA
bASV4195	0	0	1	0.560611910581388	1	0	0	0	NA	NA
bASV4197	1	0	0	0.560611910581388	1	0	0	0	NA	NA
bASV4205	0	0	1	0.560611910581388	1	0	0	0	NA	NA
bASV4215	1	0	0	0.560611910581388	1	0	0	0	NA	NA
bASV4219	0	0	1	0.560611910581388	1	0	0	0	NA	NA
bASV4221	1	0	0	0.560611910581388	1	0	0	0	NA	NA

## Sheet: A
ASV	SA-S	SA-F	SA-M	stat	p.value	edgeR	csASV	Network	Module	Degree
bASV1	1	0	0	0.564052546119073	0.15	0	0	1	Module_44	5
bASV3	0	0	1	0.650919034651117	0.035	0	0	0	NA	NA
bASV5	1	0	1	0.407058603242054	0.985	0	0	0	NA	NA
bASV7	1	0	0	0.732080255664994	0.01	0	0	1	Module_44	2
bASV9	1	0	1	0.54854454907862	0.17	0	0	0	NA	NA
bASV10	1	1	1	0.541267708006464	0.23	0	1	0	NA	NA
bASV12	1	1	1	0.676788064919027	0.01	0	0	0	NA	NA
bASV13	1	1	1	0.74112544657051	0.005	0	0	1	Module_7	2
bASV14	0	1	0	0.83370905806333	0.005	0	0	0	NA	NA
bASV15	0	1	0	0.914871756711136	0.005	0	0	0	NA	NA
bASV17	1	0	0	0.622368235052387	0.05	0	0	1	Module_44	1
bASV18	1	0	0	0.517072030568869	0.305	0	0	0	NA	NA
bASV19	1	0	1	0.374520838999795	0.86	0	0	0	NA	NA
bASV21	0	1	0	0.579508091296117	0.11	0	0	0	NA	NA
bASV23	1	0	0	0.652337193511572	0.005	0	0	1	Module_49	1
bASV25	0	1	1	0.682212111069518	0.005	0	0	0	NA	NA
bASV27	0	1	0	0.658991734404656	0.02	0	0	1	Module_18	1
bASV28	1	1	1	0.706254517472089	0.005	0	0	1	Module_7	5
bASV29	1	0	0	0.815116029632498	0.005	0	1	0	NA	NA
bASV31	1	1	1	0.488134903816943	0.405	0	0	0	NA	NA
bASV32	1	1	1	0.57206924248996	0.12	0	0	1	Module_17	1
bASV35	0	1	1	0.523581340403335	0.31	0	0	0	NA	NA
bASV38	1	0	0	0.707955693534673	0.005	0	0	1	Module_49	1
bASV40	0	1	0	0.490852904686412	0.5	0	0	1	Module_74	1
bASV41	1	0	1	0.604949220330595	0.055	0	0	0	NA	NA
bASV42	0	1	0	0.584036873633677	0.115	0	0	0	NA	NA
bASV43	1	1	1	0.730610835636798	0.005	0	0	1	Module_7	3
bASV44	0	1	1	0.404195796616177	0.78	0	0	0	NA	NA
bASV46	1	0	0	0.587755317295163	0.09	0	0	0	NA	NA
bASV48	1	0	1	0.592225316182517	0.105	0	0	0	NA	NA
bASV49	0	0	1	0.668727068114084	0.03	0	1	0	NA	NA
bASV51	1	0	1	0.417636165013734	0.725	0	0	0	NA	NA
bASV55	1	1	0	0.366432413672279	0.845	0	0	0	NA	NA
bASV56	0	0	1	0.568593200539469	0.2	0	0	0	NA	NA
bASV57	1	0	1	0.433562934765005	0.635	0	0	0	NA	NA
bASV59	1	0	1	0.431923722851491	0.665	0	0	0	NA	NA
bASV61	1	1	1	0.631250336457987	0.03	0	0	1	Module_17	1
bASV62	1	0	0	0.43023380882337	0.7	0	0	0	NA	NA
bASV65	0	0	1	0.47528701819952	0.435	0	0	0	NA	NA
bASV66	1	0	1	0.641598198027305	0.03	0	0	0	NA	NA
bASV67	0	1	1	0.64169177252468	0.04	0	0	0	NA	NA
bASV68	1	1	1	0.355930737159759	0.915	0	0	0	NA	NA
bASV71	1	0	0	0.517829475590282	0.285	0	0	0	NA	NA
bASV72	0	1	0	0.66250577762496	0.015	0	0	0	NA	NA
bASV73	0	1	0	0.619668449739068	0.04	0	1	0	NA	NA
bASV74	1	0	0	0.414731608028411	0.715	0	0	0	NA	NA
bASV78	0	1	0	0.578560298736882	0.09	0	0	0	NA	NA
bASV79	1	0	1	0.618044246017556	0.065	0	1	0	NA	NA
bASV80	0	1	1	0.709078707306957	0.005	0	0	0	NA	NA
bASV81	1	0	0	0.8136259711354	0.005	0	0	1	Module_44	4
bASV82	1	1	1	0.572096114327166	0.1	0	0	0	NA	NA
bASV83	1	1	0	0.604208113276956	0.09	0	0	0	NA	NA
bASV87	1	1	0	0.585246900111762	0.14	0	0	0	NA	NA
bASV88	0	1	0	0.857956782587396	0.005	0	0	0	NA	NA
bASV90	0	0	1	0.604758603279127	0.07	0	0	0	NA	NA
bASV91	1	0	1	0.529121643506427	0.31	0	0	0	NA	NA
bASV92	0	0	1	0.627176685427508	0.04	0	0	0	NA	NA
bASV93	1	1	0	0.550888907360581	0.19	0	0	1	Module_22	1
bASV98	1	0	0	0.517834547523152	0.28	0	0	0	NA	NA
bASV99	0	1	0	0.637255713174899	0.025	0	0	0	NA	NA
bASV100	1	0	0	0.744076275118795	0.005	0	0	1	Module_44	2
bASV102	1	0	0	0.547630273755498	0.2	0	0	0	NA	NA
bASV106	1	0	0	0.425873672146324	0.68	0	0	0	NA	NA
bASV108	0	1	1	0.477779965714348	0.47	0	0	0	NA	NA
bASV109	0	1	1	0.519501995028219	0.325	0	0	0	NA	NA
bASV111	1	0	1	0.490956643392145	0.415	0	0	0	NA	NA
bASV113	0	0	1	0.633941025209708	0.03	0	0	0	NA	NA
bASV114	1	1	0	0.44447953135302	0.655	0	0	0	NA	NA
bASV115	0	0	1	0.576731145078406	0.145	0	0	0	NA	NA
bASV117	0	0	1	0.55910841986883	0.21	0	0	0	NA	NA
bASV118	0	1	1	0.769009817029994	0.005	0	0	0	NA	NA
bASV119	1	1	1	0.76965391306043	0.005	0	0	0	NA	NA
bASV121	1	0	1	0.461691	0.515	0	0	0	NA	NA
bASV122	1	1	1	0.585266069293484	0.125	0	0	0	NA	NA
bASV123	0	1	1	0.670201611340691	0.01	0	0	0	NA	NA
bASV125	1	0	0	0.512517757403004	1	0	0	0	NA	NA
bASV126	1	0	1	0.810746710780192	0.005	0	0	0	NA	NA
bASV127	1	0	0	0.602995811373544	0.05	0	0	0	NA	NA
bASV128	1	0	1	0.578119381675128	0.245	0	0	0	NA	NA
bASV129	0	1	0	0.674620740540758	0.015	0	0	0	NA	NA
bASV130	1	1	0	0.406458886146983	0.945	0	0	0	NA	NA
bASV132	0	1	0	0.515606303567568	0.295	0	0	0	NA	NA
bASV136	0	1	0	0.432601557885521	0.645	0	0	0	NA	NA
bASV137	1	0	1	0.524627411171338	0.27	0	0	0	NA	NA
bASV138	1	1	0	0.44404927726002	0.53	0	0	0	NA	NA
bASV141	1	0	1	0.514540843899292	0.38	0	0	0	NA	NA
bASV142	1	1	1	0.483628887021684	0.44	0	0	0	NA	NA
bASV144	1	0	1	0.632884951616791	0.055	0	0	1	Module_75	1
bASV147	0	1	0	0.85307452573755	0.005	0	0	1	Module_7	4
bASV148	1	0	1	0.703666328528139	0.02	0	1	0	NA	NA
bASV149	1	1	0	0.515216968388036	0.365	0	0	0	NA	NA
bASV150	1	0	0	0.581530453471217	0.14	0	0	0	NA	NA
bASV151	0	1	0	0.598889258183314	0.095	0	0	0	NA	NA
bASV152	0	1	1	0.58538491131625	0.11	0	0	0	NA	NA
bASV153	0	1	1	0.433073267823196	0.685	0	0	0	NA	NA
bASV154	1	1	1	0.463211444462217	0.54	0	0	0	NA	NA
bASV155	1	0	1	0.618439153842693	0.04	0	0	0	NA	NA
bASV156	0	0	1	0.709588320205215	0.005	0	0	0	NA	NA
bASV157	1	0	1	0.483348104499527	0.51	0	0	1	Module_12	1
bASV158	0	1	1	0.500327837934979	0.355	0	0	0	NA	NA
bASV159	0	0	1	0.700295801814925	0.035	0	1	0	NA	NA
bASV160	1	0	1	0.455736807841845	0.645	0	0	0	NA	NA
bASV161	0	1	0	0.820198498618875	0.005	0	0	1	Module_7	3
bASV162	0	1	0	0.58930950002924	0.095	0	0	0	NA	NA
bASV164	0	1	0	0.557948051483664	0.18	0	0	0	NA	NA
bASV165	0	0	1	0.66937587692699	0.045	0	0	0	NA	NA
bASV167	0	1	1	0.35707939692015	0.935	0	0	0	NA	NA
bASV169	1	0	0	0.436226960837454	1	0	0	0	NA	NA
bASV172	0	0	1	0.50702736604646	1	0	0	0	NA	NA
bASV175	0	1	0	0.745804195305382	0.005	0	1	0	NA	NA
bASV176	1	1	1	0.463130526567656	0.635	0	0	0	NA	NA
bASV177	1	0	0	0.597814345035631	0.08	0	0	0	NA	NA
bASV178	1	0	1	0.461112200260877	0.49	0	0	0	NA	NA
bASV180	1	0	1	0.664798818410597	0.035	0	0	0	NA	NA
bASV181	1	1	1	0.622354260411586	0.065	0	0	0	NA	NA
bASV183	0	1	0	0.565853973024107	0.49	0	0	0	NA	NA
bASV184	0	1	0	0.554032991643548	0.185	0	0	0	NA	NA
bASV186	0	0	1	0.638349604839607	0.055	0	0	1	Module_15	1
bASV189	0	1	0	0.427542936626984	0.67	0	0	0	NA	NA
bASV190	0	1	1	0.444983829503489	0.575	0	0	0	NA	NA
bASV192	0	1	0	0.330903628212527	0.96	0	0	0	NA	NA
bASV193	1	1	0	0.518513035269475	0.245	0	0	0	NA	NA
bASV195	0	1	0	0.573292772331249	0.085	0	0	0	NA	NA
bASV199	1	1	1	0.442587666346075	0.72	0	0	1	Module_22	2
bASV202	0	1	0	0.623374372302677	0.08	0	0	0	NA	NA
bASV204	0	0	1	0.460754601321196	0.645	0	0	0	NA	NA
bASV205	0	1	0	0.778988743883882	0.005	0	1	0	NA	NA
bASV206	0	1	1	0.75903435446592	0.01	0	0	1	Module_57	1
bASV208	1	1	1	0.354258456448339	0.895	0	0	0	NA	NA
bASV209	1	0	0	0.836338111614811	0.01	0	0	0	NA	NA
bASV210	0	1	0	0.568629386440433	0.18	0	0	0	NA	NA
bASV212	1	1	1	0.493596581436823	0.795	0	0	1	Module_50	2
bASV213	0	0	1	0.266204184797867	0.985	0	0	0	NA	NA
bASV214	0	0	1	0.537266270384602	1	0	0	0	NA	NA
bASV215	1	1	0	0.770814068251067	0.01	0	0	1	Module_7	2
bASV216	0	1	0	0.478425699082123	0.44	0	0	1	Module_11	1
bASV220	1	1	1	0.467011806383013	0.58	0	0	0	NA	NA
bASV221	0	0	1	0.436846885700928	1	0	0	0	NA	NA
bASV223	0	0	1	0.547447228282247	0.28	0	0	0	NA	NA
bASV224	0	1	0	0.681058085259399	0.04	0	0	0	NA	NA
bASV225	1	1	1	0.566086193625495	0.18	0	0	0	NA	NA
bASV226	1	1	1	0.435701910108114	0.63	0	0	0	NA	NA
bASV227	1	1	0	0.829828592354786	0.005	0	0	1	Module_2	6
bASV228	0	0	1	0.540648200456283	0.305	0	0	0	NA	NA
bASV229	1	1	1	0.549812356293259	0.2	0	0	0	NA	NA
bASV232	0	0	1	0.623908350952599	0.075	0	0	1	Module_15	1
bASV233	1	0	0	0.541648943273201	0.295	0	0	0	NA	NA
bASV235	0	1	1	0.653633757263087	0.025	0	0	1	Module_2	1
bASV237	1	0	1	0.359744159066541	0.91	0	0	0	NA	NA
bASV239	1	1	1	0.316786720376711	0.97	0	0	1	Module_74	1
bASV240	0	0	1	0.528899068296407	0.25	0	0	0	NA	NA
bASV241	1	0	0	0.413389911357586	0.78	0	0	0	NA	NA
bASV243	0	1	0	0.804075140693963	0.01	0	1	1	Module_2	2
bASV244	1	0	1	0.608064955556102	0.065	0	0	0	NA	NA
bASV245	1	1	1	0.468835145435818	0.465	0	0	0	NA	NA
bASV246	0	1	0	0.538813000713089	0.395	0	0	0	NA	NA
bASV247	0	1	0	0.681057377649872	0.055	0	0	1	Module_2	1
bASV248	0	1	1	0.692276950047072	0.01	0	0	0	NA	NA
bASV249	1	1	1	0.400210365089387	0.885	0	0	0	NA	NA
bASV250	1	0	1	0.558665083739821	0.18	0	0	0	NA	NA
bASV253	1	0	0	0.531280518841246	0.255	0	0	1	Module_44	2
bASV254	1	0	0	0.568709545356674	0.195	0	0	0	NA	NA
bASV255	0	1	0	0.539278874578241	0.27	0	0	0	NA	NA
bASV256	1	1	1	0.584656048976866	0.115	0	0	0	NA	NA
bASV257	0	0	1	0.48442899770334	0.415	0	0	0	NA	NA
bASV258	1	0	1	0.3599396731311	1	0	0	0	NA	NA
bASV259	0	1	0	0.689253919245659	0.015	0	0	0	NA	NA
bASV260	0	1	1	0.473748572672989	0.525	0	0	0	NA	NA
bASV261	0	1	1	0.499596324650241	1	0	0	0	NA	NA
bASV264	0	1	0	0.607091148842963	0.08	0	1	1	Module_43	1
bASV267	1	1	1	0.458030675051409	0.61	0	0	0	NA	NA
bASV269	0	1	0	0.725853035325125	0.015	0	0	1	Module_2	2
bASV270	0	0	1	0.602183726702908	0.36	0	0	0	NA	NA
bASV271	1	1	1	0.576150071288134	0.14	0	0	0	NA	NA
bASV274	1	0	0	0.452802625006744	0.655	0	0	0	NA	NA
bASV275	0	1	1	0.522351925772117	0.345	0	0	0	NA	NA
bASV277	1	0	0	0.465494064115728	0.515	0	0	0	NA	NA
bASV278	1	0	0	0.54091113488928	0.495	0	0	0	NA	NA
bASV282	1	1	1	0.398996343255985	0.925	0	0	0	NA	NA
bASV284	0	0	1	0.62982271012441	0.06	0	0	0	NA	NA
bASV286	0	0	1	0.661146360199965	0.025	0	0	0	NA	NA
bASV287	0	0	1	0.573773607320955	0.07	0	0	0	NA	NA
bASV288	0	1	0	0.686596838508683	0.03	0	0	0	NA	NA
bASV289	1	1	1	0.554127025408539	0.19	0	0	0	NA	NA
bASV290	1	1	1	0.58221664583291	0.275	0	0	1	Module_20	2
bASV291	1	0	1	0.514141676431899	0.345	0	0	0	NA	NA
bASV292	0	1	0	0.696829248401332	0.025	0	0	1	Module_32	1
bASV293	1	1	1	0.5375	0.275	0	0	0	NA	NA
bASV294	0	1	0	0.439294962992706	0.67	0	0	0	NA	NA
bASV295	0	0	1	0.597517968563622	0.065	0	0	0	NA	NA
bASV297	0	1	0	0.915710519936125	0.005	0	1	1	Module_2	4
bASV302	0	0	1	0.571822077747924	0.18	0	0	0	NA	NA
bASV303	0	1	0	0.738351351577419	0.015	0	0	1	Module_2	7
bASV304	0	1	0	0.578571204992963	0.195	0	0	0	NA	NA
bASV305	0	0	1	0.452946692529098	0.57	0	0	0	NA	NA
bASV306	1	0	0	0.502711707462329	0.36	0	1	0	NA	NA
bASV307	1	0	1	0.604322888825142	0.08	0	0	0	NA	NA
bASV308	0	0	1	0.5027031395973	0.36	0	0	1	Module_47	2
bASV310	1	0	0	0.54932688886592	0.43	0	0	0	NA	NA
bASV311	0	1	0	0.557573265526297	0.185	0	0	0	NA	NA
bASV312	1	1	1	0.471412646841515	0.51	0	0	0	NA	NA
bASV313	0	1	0	0.476149310253705	0.455	0	0	0	NA	NA
bASV314	0	0	1	0.458899950848811	0.61	0	0	0	NA	NA
bASV315	1	1	1	0.527241413400435	0.305	0	0	0	NA	NA
bASV317	1	1	1	0.481215336584357	0.66	0	0	0	NA	NA
bASV325	0	1	0	0.536591218301113	0.245	0	0	0	NA	NA
bASV326	1	1	0	0.414444299801747	0.76	0	0	0	NA	NA
bASV327	0	0	1	0.382222089301049	0.845	0	0	0	NA	NA
bASV328	0	0	1	0.396577186824945	0.895	0	0	0	NA	NA
bASV329	0	1	0	0.643613381563335	0.165	0	0	1	Module_1	5
bASV333	1	1	0	0.399781429279961	0.9	0	0	0	NA	NA
bASV338	1	1	0	0.544739430819664	0.505	0	0	1	Module_29	1
bASV340	0	1	0	0.521630752921483	0.315	0	0	0	NA	NA
bASV342	0	1	0	0.42865371504638	0.835	0	0	0	NA	NA
bASV344	1	0	0	0.506275087575013	0.335	0	0	0	NA	NA
bASV345	0	1	0	0.45755226559599	1	0	0	1	Module_14	1
bASV346	0	1	1	0.388083478185691	0.87	0	0	0	NA	NA
bASV347	0	0	1	0.664408787021201	0.02	0	0	1	Module_31	1
bASV348	1	1	0	0.668330414418606	0.02	0	0	0	NA	NA
bASV350	1	0	1	0.534361062746682	0.245	0	0	0	NA	NA
bASV351	0	1	0	0.801220754271001	0.005	0	1	1	Module_2	5
bASV352	1	0	1	0.52969192664807	0.255	0	0	1	Module_78	1
bASV353	0	1	1	0.43232952565417	0.67	0	0	1	Module_48	1
bASV354	1	1	0	0.466916085840845	0.495	0	0	0	NA	NA
bASV358	0	0	1	0.448917295563899	0.81	0	0	1	Module_73	1
bASV361	1	1	1	0.610905461115302	0.06	0	0	0	NA	NA
bASV362	0	0	1	0.443996391263579	0.615	0	0	0	NA	NA
bASV363	0	1	0	0.413406422825561	1	0	0	0	NA	NA
bASV366	1	0	0	0.560611910581388	1	0	0	0	NA	NA
bASV368	0	1	0	0.589094602027721	0.19	0	0	0	NA	NA
bASV370	0	0	1	0.511302347943401	1	0	0	1	Module_56	1
bASV373	0	1	0	0.917653494502982	0.005	0	1	1	Module_2	4
bASV374	1	1	1	0.55614064386036	0.175	0	0	0	NA	NA
bASV378	1	1	1	0.590365073947022	0.15	0	0	1	Module_50	1
bASV381	1	0	0	0.477155124191497	0.505	0	0	0	NA	NA
bASV382	0	1	1	0.596939175304398	0.1	0	0	0	NA	NA
bASV383	0	1	1	0.394688908179126	0.98	0	0	0	NA	NA
bASV384	0	1	0	0.448704549912212	0.57	0	0	0	NA	NA
bASV385	0	0	1	0.567674993645179	0.26	0	0	0	NA	NA
bASV386	1	1	0	0.484997455095772	0.45	0	0	1	Module_72	1
bASV387	0	1	0	0.727145071872152	0.01	0	0	0	NA	NA
bASV390	0	1	0	0.661275446133591	0.12	0	0	0	NA	NA
bASV391	1	1	1	0.857755565570434	0.005	0	0	1	Module_7	2
bASV392	1	0	0	0.729414836686085	0.02	0	1	0	NA	NA
bASV393	1	0	0	0.599647990020065	0.16	0	0	0	NA	NA
bASV397	1	0	1	0.521035101801478	0.32	0	0	0	NA	NA
bASV399	1	0	1	0.481233851702988	0.485	0	0	0	NA	NA
bASV401	1	0	1	0.458420852231966	0.525	0	0	0	NA	NA
bASV404	1	1	0	0.530439623704257	0.24	0	0	0	NA	NA
bASV405	0	0	1	0.753872135589307	0.015	0	0	0	NA	NA
bASV406	0	1	0	0.605853201774374	0.075	0	0	0	NA	NA
bASV407	0	1	1	0.496590441471246	0.58	0	0	0	NA	NA
bASV408	1	1	1	0.474207143311683	0.86	0	0	0	NA	NA
bASV409	0	1	0	0.663044169049788	0.075	0	1	1	Module_2	8
bASV410	1	1	0	0.502809127633102	0.52	0	0	0	NA	NA
bASV412	1	1	1	0.533678305631147	0.215	0	0	1	Module_4	2
bASV413	1	0	0	0.345130692076398	0.87	0	0	0	NA	NA
bASV415	1	0	0	0.508743490081176	1	0	0	0	NA	NA
bASV418	1	0	1	0.504929918267857	0.415	0	0	0	NA	NA
bASV420	1	0	1	0.469941305314223	1	0	0	0	NA	NA
bASV422	0	1	0	0.554150641567644	0.485	0	0	0	NA	NA
bASV423	0	0	1	0.49647401957395	0.445	0	0	1	Module_10	2
bASV425	0	1	0	0.889479524507566	0.005	0	1	1	Module_2	5
bASV426	0	0	1	0.52698710173124	0.3	0	0	0	NA	NA
bASV428	1	0	1	0.730603241387755	0.005	0	0	0	NA	NA
bASV429	0	1	0	0.42257190790638	0.73	0	0	1	Module_26	1
bASV431	1	1	1	0.439650232257607	0.945	0	0	1	Module_27	1
bASV432	0	1	0	0.70242604902337	0.015	0	0	1	Module_1	1
bASV433	1	0	0	0.570715175277654	0.16	0	0	0	NA	NA
bASV435	0	1	1	0.561906217056996	0.21	0	0	0	NA	NA
bASV436	0	1	1	0.705812130077233	0.01	0	0	0	NA	NA
bASV439	0	1	0	0.639090084961265	0.045	0	0	1	Module_18	1
bASV440	0	0	1	0.415880479827221	0.735	0	0	1	Module_68	1
bASV441	1	1	1	0.625816588560516	0.155	0	0	1	Module_85	2
bASV445	0	0	1	0.549181011154599	0.19	0	0	0	NA	NA
bASV446	1	0	1	0.643136048462749	0.04	0	0	0	NA	NA
bASV448	0	1	0	0.777432355185442	0.005	0	0	1	Module_2	1
bASV449	0	0	1	0.476696850964985	1	0	0	1	Module_87	1
bASV451	1	1	0	0.667219264844352	0.07	0	0	1	Module_7	2
bASV452	0	1	0	0.553002970075606	0.235	0	0	0	NA	NA
bASV453	0	1	0	0.509031388267889	0.35	0	0	0	NA	NA
bASV454	0	1	0	0.901569241945362	0.005	0	1	1	Module_2	3
bASV457	0	1	0	0.48650869794576	0.455	0	0	0	NA	NA
bASV459	0	1	1	0.677369329566762	0.045	0	0	1	Module_83	1
bASV463	0	1	1	0.539704968512568	0.18	0	0	0	NA	NA
bASV464	0	1	0	0.438711276094486	0.645	0	0	0	NA	NA
bASV465	0	0	1	0.607736108767631	0.19	0	0	1	Module_4	2
bASV466	0	1	0	0.44760524419548	0.98	0	0	0	NA	NA
bASV467	0	0	1	0.539433626534958	1	0	0	0	NA	NA
bASV469	0	1	1	0.6495138107865	0.04	0	0	0	NA	NA
bASV473	1	1	0	0.501611975660995	1	0	0	1	Module_33	1
bASV474	0	0	1	0.625426033540518	0.065	0	0	0	NA	NA
bASV475	1	0	0	0.57132304311006	0.145	0	0	0	NA	NA
bASV476	1	0	1	0.41080974526271	0.825	0	0	0	NA	NA
bASV478	0	1	1	0.454000439437443	0.775	0	0	1	Module_33	3
bASV481	1	0	1	0.65558818191388	0.035	0	0	0	NA	NA
bASV482	1	0	0	0.40973809144163	0.775	0	0	0	NA	NA
bASV488	0	0	1	0.56165992275202	0.545	0	0	1	Module_84	1
bASV490	1	0	1	0.486210895998079	1	0	0	1	Module_38	1
bASV491	0	0	1	0.566957508807336	0.2	0	0	0	NA	NA
bASV495	1	1	1	0.440292944446652	0.715	0	0	0	NA	NA
bASV499	0	1	0	0.751137705539286	0.005	0	0	1	Module_2	1
bASV501	0	1	0	0.58290524258495	0.2	0	0	1	Module_1	1
bASV504	0	0	1	0.407115175550659	1	0	0	0	NA	NA
bASV506	1	0	0	0.527426691311806	0.345	0	0	0	NA	NA
bASV509	1	0	1	0.577301423347853	0.14	0	0	0	NA	NA
bASV510	1	0	0	0.560632087109033	0.35	0	0	1	Module_3	2
bASV511	1	0	0	0.510959415436192	1	0	0	0	NA	NA
bASV513	0	1	0	0.501268833161271	0.39	0	0	0	NA	NA
bASV514	1	0	0	0.472033370930059	0.54	0	0	0	NA	NA
bASV515	0	0	1	0.497395750261838	0.37	0	0	0	NA	NA
bASV519	1	0	0	0.559073174164484	0.22	0	0	1	Module_80	1
bASV520	0	0	1	0.51543676536787	0.495	0	0	1	Module_81	1
bASV522	0	1	0	0.560611910581388	1	0	0	0	NA	NA
bASV524	0	1	1	0.592113012793635	0.125	0	0	0	NA	NA
bASV525	0	0	1	0.531292954411747	0.305	0	0	1	Module_10	1
bASV528	0	1	1	0.46357493667838	1	0	0	0	NA	NA
bASV531	1	0	1	0.507128777615014	1	0	0	1	Module_4	2
bASV533	0	0	1	0.677771751749282	0.02	0	0	0	NA	NA
bASV535	0	0	1	0.554103769935712	0.46	0	0	0	NA	NA
bASV537	1	1	0	0.546803392281298	0.355	0	0	0	NA	NA
bASV538	0	0	1	0.520599272980135	0.375	0	0	1	Module_12	2
bASV542	0	1	0	0.459010803433093	1	0	0	1	Module_62	1
bASV544	1	0	0	0.43602006350342	0.795	0	0	1	Module_25	1
bASV546	1	0	1	0.509002566263541	0.69	0	0	0	NA	NA
bASV548	1	0	1	0.451113286276113	1	0	0	0	NA	NA
bASV550	1	0	1	0.533179764570423	0.46	0	0	1	Module_4	1
bASV554	0	1	0	0.468195345095861	0.67	0	0	0	NA	NA
bASV555	1	1	1	0.522482256942733	0.375	0	0	0	NA	NA
bASV556	0	1	0	0.560611910581388	1	0	0	0	NA	NA
bASV558	1	0	0	0.765340987537376	0.015	0	0	0	NA	NA
bASV559	1	0	1	0.463194402334206	0.77	0	0	0	NA	NA
bASV560	1	1	1	0.737626989646978	0.01	0	0	0	NA	NA
bASV561	0	1	0	0.37676197782727	0.93	0	0	0	NA	NA
bASV564	1	1	0	0.58338723190124	0.18	0	0	0	NA	NA
bASV565	1	1	1	0.497598584492871	0.4	0	0	0	NA	NA
bASV567	1	0	0	0.548587237870218	0.31	0	0	0	NA	NA
bASV571	1	0	0	0.701372286304104	0.025	0	0	0	NA	NA
bASV572	0	1	1	0.647037616227134	0.02	0	0	1	Module_31	1
bASV573	0	0	1	0.448661091969398	0.575	0	0	0	NA	NA
bASV577	0	0	1	0.50908938635888	0.585	0	0	0	NA	NA
bASV578	1	1	0	0.57684878102862	0.18	0	0	0	NA	NA
bASV580	0	1	0	0.534522483824849	1	0	0	0	NA	NA
bASV581	1	0	0	0.467951942552985	1	0	0	0	NA	NA
bASV583	1	0	0	0.534619474763954	1	0	0	0	NA	NA
bASV585	1	0	1	0.558221885855398	0.485	0	0	1	Module_61	3
bASV586	1	0	0	0.603872781276114	0.17	0	0	0	NA	NA
bASV588	1	1	0	0.42931260021122	0.795	0	0	0	NA	NA
bASV589	0	0	1	0.560611910581388	1	0	0	0	NA	NA
bASV595	1	0	0	0.666957956459827	0.035	0	0	1	Module_19	1
bASV596	1	1	1	0.486097012849129	1	0	0	1	Module_33	1
bASV597	1	1	1	0.611137185441929	0.085	0	0	1	Module_85	1
bASV599	0	0	1	0.464885964447876	0.95	0	0	0	NA	NA
bASV600	0	1	0	0.719112334809647	0.02	0	0	1	Module_2	7
bASV603	0	1	0	0.501052284412515	1	0	0	0	NA	NA
bASV607	0	0	1	0.488585762292568	1	0	0	1	Module_61	2
bASV608	0	0	1	0.626160098825639	0.095	0	0	0	NA	NA
bASV611	1	0	0	0.652635126958074	0.045	0	0	1	Module_75	1
bASV612	1	0	0	0.629003806297651	0.15	0	0	1	Module_19	2
bASV616	0	1	0	0.458220037727203	1	0	0	0	NA	NA
bASV617	0	0	1	0.540673351857571	0.25	0	0	0	NA	NA
bASV618	1	0	1	0.510950035442974	0.62	0	0	0	NA	NA
bASV622	0	0	1	0.601715255292131	0.295	0	0	0	NA	NA
bASV624	0	0	1	0.516252818384789	1	0	0	0	NA	NA
bASV625	1	0	0	0.38736630923616	1	0	0	0	NA	NA
bASV629	1	0	0	0.572112633935335	0.345	0	0	0	NA	NA
bASV630	0	0	1	0.613138701130298	0.1	0	0	0	NA	NA
bASV631	0	1	1	0.708077934907876	0.06	0	0	1	Module_2	3
bASV632	0	1	1	0.552936580900916	0.225	0	0	1	Module_84	1
bASV633	0	0	1	0.515272009564528	1	0	0	1	Module_87	1
bASV634	0	1	1	0.653801245497251	0.085	0	0	1	Module_2	1
bASV636	1	0	1	0.551721412050442	0.59	0	0	0	NA	NA
bASV638	1	0	1	0.508297884485648	0.69	0	0	0	NA	NA
bASV640	0	1	0	0.658249400844339	0.16	0	0	1	Module_2	7
bASV645	0	1	0	0.556776608884123	0.195	0	0	0	NA	NA
bASV646	0	0	1	0.514363013794776	1	0	0	0	NA	NA
bASV651	0	0	1	0.663067726719295	0.065	0	0	1	Module_4	7
bASV654	1	0	1	0.459767667793084	0.73	0	0	0	NA	NA
bASV665	0	0	1	0.563343657778324	0.155	0	0	0	NA	NA
bASV670	0	1	0	0.51684925989823	0.37	0	0	0	NA	NA
bASV672	1	1	0	0.416818964227701	0.79	0	0	0	NA	NA
bASV675	0	1	0	0.560611910581388	1	0	0	0	NA	NA
bASV677	0	1	0	0.756785442124762	0.015	0	0	0	NA	NA
bASV679	0	0	1	0.647431329060383	0.135	0	0	1	Module_4	1
bASV680	1	1	1	0.478374971805824	0.66	0	0	1	Module_4	3
bASV681	0	0	1	0.508639943101342	1	0	0	0	NA	NA
bASV683	0	0	1	0.560611910581388	1	0	0	0	NA	NA
bASV685	0	1	0	0.909994357153356	0.005	0	0	1	Module_2	4
bASV687	0	1	1	0.753167714789648	0.005	0	0	1	Module_7	3
bASV688	1	0	0	0.502846006611467	1	0	0	1	Module_82	1
bASV690	0	1	0	0.501728114163316	0.475	0	0	0	NA	NA
bASV694	0	0	1	0.445902005063911	0.735	0	0	0	NA	NA
bASV695	1	0	0	0.549150532182362	0.145	0	0	0	NA	NA
bASV697	1	0	0	0.513048130235892	1	0	0	0	NA	NA
bASV704	0	0	1	0.552079472255406	0.275	0	0	1	Module_53	1
bASV707	0	1	1	0.46517470386031	1	0	0	0	NA	NA
bASV710	1	0	0	0.560611910581388	1	0	0	0	NA	NA
bASV712	0	0	1	0.516082806741936	1	0	0	0	NA	NA
bASV713	0	1	0	0.560611910581388	1	0	0	0	NA	NA
bASV717	0	1	1	0.499905660230618	0.52	0	0	0	NA	NA
bASV718	0	1	0	0.508692288914307	1	0	0	0	NA	NA
bASV720	0	1	1	0.614773135158966	0.09	0	0	1	Module_83	1
bASV721	0	1	0	0.521842797840122	0.465	0	0	0	NA	NA
bASV726	1	1	1	0.540637304402541	0.475	0	0	1	Module_2	7
bASV729	0	1	0	0.497477887774128	0.395	0	0	0	NA	NA
bASV730	0	1	0	0.456377003448595	1	0	0	0	NA	NA
bASV731	0	0	1	0.46323266632358	1	0	0	0	NA	NA
bASV733	0	1	0	0.780627619046709	0.005	0	0	1	Module_57	1
bASV734	0	0	1	0.521476611708618	0.68	0	0	0	NA	NA
bASV736	0	0	1	0.53381393319975	1	0	0	0	NA	NA
bASV738	1	0	1	0.535219587810834	0.265	0	0	0	NA	NA
bASV740	0	1	0	0.491034566583695	0.53	0	0	1	Module_3	1
bASV741	1	1	1	0.43883942464584	0.815	0	0	0	NA	NA
bASV746	0	0	1	0.448086289053433	0.805	0	0	0	NA	NA
bASV748	1	0	0	0.572994893924973	0.275	0	0	1	Module_58	1
bASV752	1	0	0	0.670525084683134	0.125	0	0	1	Module_91	1
bASV753	1	0	1	0.413562926248902	0.81	0	0	0	NA	NA
bASV757	0	1	0	0.601125053603109	0.12	0	0	0	NA	NA
bASV758	1	0	1	0.541399385727383	0.195	0	0	1	Module_101	1
bASV759	0	0	1	0.560611910581388	1	0	0	0	NA	NA
bASV761	0	1	0	0.535450238664272	0.32	0	0	1	Module_3	3
bASV765	0	0	1	0.496674106486608	0.48	0	0	0	NA	NA
bASV767	1	1	0	0.392381255542049	0.895	0	0	0	NA	NA
bASV768	1	0	1	0.482367877195906	1	0	0	0	NA	NA
bASV770	1	1	1	0.551532278566513	0.275	0	0	1	Module_22	1
bASV772	0	1	0	0.672931020790493	0.17	0	0	1	Module_2	6
bASV776	0	0	1	0.574479702093478	0.18	0	0	0	NA	NA
bASV779	1	0	0	0.746467783374464	0.01	0	0	0	NA	NA
bASV784	0	1	1	0.523714082641518	0.365	0	0	0	NA	NA
bASV786	0	0	1	0.520856746623309	1	0	0	0	NA	NA
bASV790	0	1	0	0.541992757299064	0.36	0	0	1	Module_1	2
bASV793	0	0	1	0.519962172312652	0.5	0	0	0	NA	NA
bASV796	0	1	0	0.71128312065101	0.05	0	0	1	Module_2	2
bASV798	0	1	0	0.598366073605413	0.155	0	0	1	Module_1	1
bASV800	0	1	1	0.469219688326787	1	0	0	1	Module_45	1
bASV802	0	1	0	0.628110361138024	0.05	0	0	0	NA	NA
bASV804	1	1	0	0.517587363608106	1	0	0	1	Module_2	1
bASV812	0	1	0	0.536243582575427	1	0	0	0	NA	NA
bASV813	0	0	1	0.541283633748889	1	0	0	0	NA	NA
bASV815	0	1	0	0.743860290628362	0.02	0	0	1	Module_2	3
bASV816	1	0	0	0.446096683965435	1	0	0	0	NA	NA
bASV817	0	0	1	0.515842718859054	1	0	0	0	NA	NA
bASV818	0	0	1	0.550801339506412	0.44	0	0	1	Module_52	1
bASV819	0	1	0	0.84101270731032	0.005	0	0	1	Module_2	12
bASV823	0	0	1	0.537218504131622	1	0	0	0	NA	NA
bASV825	0	1	0	0.616009311507422	0.19	0	0	1	Module_51	1
bASV828	0	1	0	0.655284163911522	0.135	0	0	1	Module_1	3
bASV830	1	0	0	0.51314656981837	1	0	0	0	NA	NA
bASV831	0	1	0	0.747928564955879	0.045	0	0	1	Module_2	6
bASV834	0	1	0	0.542229507192182	1	0	0	0	NA	NA
bASV840	0	1	0	0.4296571407527	0.785	0	0	0	NA	NA
bASV841	1	0	1	0.491799993038102	0.415	0	0	0	NA	NA
bASV842	1	1	1	0.656564523373623	0.04	0	0	1	Module_7	2
bASV846	1	0	0	0.560611910581388	1	0	0	0	NA	NA
bASV848	1	0	1	0.522058528654923	1	0	0	1	Module_4	2
bASV851	0	1	0	0.560611910581388	1	0	0	0	NA	NA
bASV853	1	1	1	0.449049407313156	0.81	0	0	0	NA	NA
bASV854	0	0	1	0.669367606676619	0.14	0	0	1	Module_78	1
bASV856	1	1	1	0.458320167210385	0.935	0	0	1	Module_45	3
bASV860	0	0	1	0.560611910581388	1	0	0	0	NA	NA
bASV862	1	1	0	0.450940821017309	0.82	0	0	1	Module_76	1
bASV865	1	1	0	0.503920657670836	1	0	0	0	NA	NA
bASV866	0	1	1	0.639135040050477	0.05	0	0	0	NA	NA
bASV867	1	0	1	0.469772918126274	0.965	0	0	0	NA	NA
bASV868	0	1	0	0.560611910581388	1	0	0	0	NA	NA
bASV871	1	1	0	0.457918515008411	1	0	0	0	NA	NA
bASV872	0	1	0	0.528225277580079	0.3	0	0	0	NA	NA
bASV873	0	1	0	0.50127939293702	1	0	0	1	Module_62	1
bASV874	0	1	1	0.48332444590775	0.78	0	0	0	NA	NA
bASV876	1	0	0	0.560611910581388	1	0	0	0	NA	NA
bASV878	0	0	1	0.62469155335348	0.17	0	0	0	NA	NA
bASV880	0	1	0	0.50369245370179	1	0	0	0	NA	NA
bASV890	0	1	0	0.461987537366912	1	0	0	1	Module_16	1
bASV892	1	0	0	0.479228301934108	0.825	0	0	0	NA	NA
bASV897	0	0	1	0.629878810106587	0.045	0	0	1	Module_101	1
bASV899	0	0	1	0.484236499455366	0.46	0	0	0	NA	NA
bASV901	1	1	0	0.569684244350429	0.165	0	0	0	NA	NA
bASV903	1	0	0	0.605034663625586	0.21	0	0	0	NA	NA
bASV904	1	0	1	0.51733480933953	1	0	0	0	NA	NA
bASV905	0	1	0	0.55322119561272	0.215	0	0	0	NA	NA
bASV906	0	1	0	0.560611910581388	1	0	0	0	NA	NA
bASV908	1	0	1	0.510905789725483	0.54	0	0	0	NA	NA
bASV911	1	0	0	0.635364918202998	0.17	0	0	1	Module_97	1
bASV912	1	0	0	0.560611910581388	1	0	0	0	NA	NA
bASV913	0	1	0	0.560611910581388	1	0	0	0	NA	NA
bASV917	0	1	0	0.491018826999907	1	0	0	0	NA	NA
bASV918	1	0	0	0.512282160467277	1	0	0	1	Module_50	1
bASV919	0	1	0	0.526813607351738	1	0	0	0	NA	NA
bASV920	0	0	1	0.456527460250274	0.99	0	0	0	NA	NA
bASV921	0	1	0	0.614757943715384	0.12	0	0	1	Module_2	1
bASV923	0	0	1	0.504430920861941	1	0	0	0	NA	NA
bASV926	0	1	0	0.459731324469645	0.855	0	0	0	NA	NA
bASV927	1	0	0	0.579982983854224	0.285	0	0	0	NA	NA
bASV930	0	0	1	0.560611910581388	1	0	0	0	NA	NA
bASV933	0	0	1	0.542318107048851	1	0	0	0	NA	NA
bASV934	0	1	0	0.501322253608893	1	0	0	0	NA	NA
bASV938	0	1	0	0.884188724987676	0.01	0	1	1	Module_2	13
bASV940	0	1	0	0.510787442302714	1	0	0	0	NA	NA
bASV942	1	0	0	0.490753545989035	1	0	0	1	Module_76	1
bASV943	1	0	1	0.557537686653055	0.5	0	0	0	NA	NA
bASV944	0	0	1	0.48504256327254	1	0	0	1	Module_4	2
bASV946	0	1	0	0.436461474800832	1	0	0	1	Module_54	1
bASV947	1	0	0	0.496546222838745	1	0	0	1	Module_86	1
bASV952	0	0	1	0.570257100870805	0.215	0	0	1	Module_56	1
bASV962	1	0	0	0.911160656691044	0.005	0	1	1	Module_100	1
bASV966	0	0	1	0.941071286038955	0.01	0	0	1	Module_4	1
bASV967	1	0	1	0.512358795628829	1	0	0	0	NA	NA
bASV971	1	0	0	0.560611910581388	1	0	0	0	NA	NA
bASV975	1	0	0	0.509750283526626	1	0	0	0	NA	NA
bASV981	0	0	1	0.514393629175594	1	0	0	0	NA	NA
bASV983	0	1	0	0.560611910581388	1	0	0	0	NA	NA
bASV988	0	1	1	0.491983118004697	1	0	0	0	NA	NA
bASV989	1	0	1	0.52152190176487	1	0	0	0	NA	NA
bASV993	1	0	0	0.48361233896473	0.44	0	0	0	NA	NA
bASV994	0	0	1	0.529696222298722	1	0	0	0	NA	NA
bASV995	0	0	1	0.576800398286794	0.21	0	0	0	NA	NA
bASV996	1	0	1	0.535882235472726	1	0	0	0	NA	NA
bASV1001	0	1	1	0.473884045012585	0.69	0	0	0	NA	NA
bASV1002	1	0	0	0.755113781642465	0.065	0	0	1	Module_19	2
bASV1003	0	0	1	0.704586335137642	0.025	0	0	1	Module_4	3
bASV1004	1	1	0	0.389164052177317	0.855	0	0	0	NA	NA
bASV1006	1	0	0	0.610905011655457	0.18	0	0	0	NA	NA
bASV1008	0	0	1	0.494007962880545	1	0	0	0	NA	NA
bASV1010	0	0	1	0.454594828854849	0.625	0	0	0	NA	NA
bASV1011	0	0	1	0.560611910581388	1	0	0	0	NA	NA
bASV1013	1	0	1	0.492141697988247	0.865	0	0	0	NA	NA
bASV1018	1	0	1	0.508099740731678	1	0	0	1	Module_61	1
bASV1019	0	1	0	0.511105468956838	1	0	0	0	NA	NA
bASV1026	0	1	0	0.591716070060399	0.305	0	0	0	NA	NA
bASV1028	0	1	1	0.489496029024216	0.455	0	0	0	NA	NA
bASV1031	1	0	0	0.815524744594624	0.005	0	0	1	Module_100	1
bASV1036	0	0	1	0.560611910581388	1	0	0	0	NA	NA
bASV1041	1	1	0	0.528580380668999	0.435	0	0	0	NA	NA
bASV1042	0	0	1	0.507996260649464	1	0	0	0	NA	NA
bASV1046	0	1	0	0.49394620249816	1	0	0	0	NA	NA
bASV1052	0	1	0	0.560611910581388	1	0	0	0	NA	NA
bASV1055	0	1	0	0.49629478536503	1	0	0	0	NA	NA
bASV1062	0	1	0	0.520595802300789	0.36	0	0	1	Module_2	3
bASV1065	1	0	0	0.560611910581388	1	0	0	0	NA	NA
bASV1067	0	0	1	0.390220024722391	0.915	0	0	0	NA	NA
bASV1068	0	1	0	0.49421789928228	0.935	0	0	0	NA	NA
bASV1069	0	1	0	0.493294880669073	1	0	0	1	Module_55	1
bASV1070	1	0	0	0.489677977945998	1	0	0	0	NA	NA
bASV1072	1	1	0	0.516230839582685	1	0	0	0	NA	NA
bASV1073	0	0	1	0.663325399827997	0.18	0	0	0	NA	NA
bASV1074	1	0	0	0.560611910581388	1	0	0	0	NA	NA
bASV1077	0	1	1	0.49739998171551	1	0	0	0	NA	NA
bASV1079	0	1	0	0.589787684093528	0.32	0	0	1	Module_3	2
bASV1081	1	0	0	0.647463822043634	0.2	0	0	0	NA	NA
bASV1087	1	0	0	0.517096940139294	1	0	0	0	NA	NA
bASV1088	0	1	0	0.50996762677679	0.67	0	0	0	NA	NA
bASV1090	1	0	1	0.467979948772636	1	0	0	0	NA	NA
bASV1091	0	0	1	0.560611910581388	1	0	0	0	NA	NA
bASV1092	0	1	0	0.535484570190157	1	0	0	0	NA	NA
bASV1095	0	0	1	0.528184891834763	0.26	0	0	0	NA	NA
bASV1096	0	1	0	0.560611910581388	1	0	0	0	NA	NA
bASV1097	1	1	1	0.436289873400846	1	0	0	1	Module_85	1
bASV1100	1	0	1	0.493893556775172	1	0	0	0	NA	NA
bASV1101	1	0	0	0.45185348593345	1	0	0	0	NA	NA
bASV1103	0	0	1	0.455277419196736	1	0	0	0	NA	NA
bASV1109	0	1	0	0.47084647513548	1	0	0	0	NA	NA
bASV1110	0	0	1	0.51491998193084	1	0	0	0	NA	NA
bASV1112	0	1	0	0.47377504250263	1	0	0	1	Module_1	1
bASV1114	0	1	0	0.583915408201462	0.35	0	0	1	Module_4	2
bASV1117	0	1	0	0.78084328749108	0.085	0	0	0	NA	NA
bASV1118	0	0	1	0.493019361713887	1	0	0	1	Module_105	1
bASV1119	0	0	1	0.684693450288575	0.035	0	0	0	NA	NA
bASV1121	1	0	1	0.507500261195036	1	0	0	0	NA	NA
bASV1123	0	1	0	0.534472925437175	1	0	0	0	NA	NA
bASV1125	1	1	0	0.437178375641946	1	0	0	1	Module_29	2
bASV1127	1	1	1	0.448440959988917	0.645	0	0	0	NA	NA
bASV1128	0	0	1	0.560611910581388	1	0	0	0	NA	NA
bASV1135	1	0	0	0.560611910581388	1	0	0	0	NA	NA
bASV1138	1	0	1	0.483137058819813	1	0	0	1	Module_4	1
bASV1140	1	0	0	0.560611910581388	1	0	0	0	NA	NA
bASV1143	0	1	0	0.893964426392736	0.005	0	1	1	Module_2	14
bASV1145	0	1	0	0.731582951881471	0.05	0	0	1	Module_2	6
bASV1146	0	1	0	0.540725558998434	1	0	0	0	NA	NA
bASV1148	0	0	1	0.537716954420737	1	0	0	0	NA	NA
bASV1151	0	1	0	0.46891395768551	1	0	0	0	NA	NA
bASV1155	0	0	1	0.554830109289563	0.3	0	0	0	NA	NA
bASV1156	1	0	0	0.560611910581388	1	0	0	0	NA	NA
bASV1158	0	0	1	0.542269197786157	1	0	0	0	NA	NA
bASV1160	0	1	0	0.462467340147445	0.79	0	0	0	NA	NA
bASV1162	1	0	0	0.521190707477572	1	0	0	0	NA	NA
bASV1164	1	1	0	0.5873907763689	0.315	0	0	1	Module_2	12
bASV1165	0	1	0	0.829668119541916	0.005	0	0	1	Module_2	2
bASV1168	0	1	0	0.673222503544237	0.185	0	0	1	Module_2	8
bASV1173	0	1	0	0.560611910581388	1	0	0	0	NA	NA
bASV1174	1	0	1	0.541784209664055	1	0	0	0	NA	NA
bASV1176	0	1	1	0.501550277540653	1	0	0	0	NA	NA
bASV1178	0	0	1	0.417245389993503	1	0	0	0	NA	NA
bASV1180	1	0	0	0.446108039694695	0.97	0	0	1	Module_82	1
bASV1181	0	1	0	0.677858518401227	0.06	0	0	0	NA	NA
bASV1185	0	0	1	0.537958576004295	1	0	0	0	NA	NA
bASV1191	0	0	1	0.521577748578731	1	0	0	0	NA	NA
bASV1192	1	0	0	0.670636595550792	0.19	0	0	0	NA	NA
bASV1197	0	1	0	0.536238353699726	1	0	0	0	NA	NA
bASV1198	1	0	0	0.505228288718953	0.485	0	0	0	NA	NA
bASV1199	0	1	0	0.64001100193658	0.19	0	0	0	NA	NA
bASV1201	1	0	1	0.513130388733544	1	0	0	0	NA	NA
bASV1205	0	1	0	0.499477588912661	1	0	0	0	NA	NA
bASV1206	0	1	1	0.691851546578207	0.02	0	0	1	Module_2	2
bASV1208	0	0	1	0.430668765243802	1	0	0	1	Module_70	2
bASV1209	0	1	0	0.560611910581388	1	0	0	0	NA	NA
bASV1211	0	1	0	0.560611910581388	1	0	0	0	NA	NA
bASV1212	1	0	1	0.555993328120094	0.46	0	0	0	NA	NA
bASV1218	0	1	1	0.541091298701163	1	0	0	0	NA	NA
bASV1219	0	0	1	0.448404430232115	1	0	0	0	NA	NA
bASV1222	0	1	0	0.485548884276408	0.43	0	0	1	Module_64	1
bASV1225	0	1	0	0.515038776290372	1	0	0	0	NA	NA
bASV1227	1	0	0	0.530867275958569	1	0	0	0	NA	NA
bASV1228	0	1	0	0.560611910581388	1	0	0	0	NA	NA
bASV1238	0	0	1	0.463640287016027	0.59	0	0	0	NA	NA
bASV1242	0	1	0	0.560832922173675	0.1	0	0	0	NA	NA
bASV1244	0	1	0	0.508762609849302	1	0	0	0	NA	NA
bASV1245	0	0	1	0.560611910581388	1	0	0	0	NA	NA
bASV1248	0	1	0	0.533344158477471	1	0	0	0	NA	NA
bASV1249	0	1	0	0.560611910581388	1	0	0	0	NA	NA
bASV1253	0	1	0	0.560611910581388	1	0	0	0	NA	NA
bASV1254	0	1	0	0.510079884139011	0.59	0	0	0	NA	NA
bASV1258	0	1	0	0.560611910581388	1	0	0	0	NA	NA
bASV1260	1	0	0	0.560611910581388	1	0	0	0	NA	NA
bASV1267	0	1	0	0.511858650643811	0.72	0	0	1	Module_4	3
bASV1268	1	0	0	0.601827580372791	0.205	0	0	1	Module_95	1
bASV1269	0	0	1	0.541696377832055	1	0	0	0	NA	NA
bASV1271	0	0	1	0.51255157443588	0.65	0	0	0	NA	NA
bASV1275	1	0	0	0.501688623516789	1	0	0	0	NA	NA
bASV1279	1	0	0	0.521564536669852	1	0	0	0	NA	NA
bASV1281	0	1	0	0.520741137023183	1	0	0	0	NA	NA
bASV1284	0	1	0	0.560611910581388	1	0	0	0	NA	NA
bASV1287	0	0	1	0.560611910581388	1	0	0	0	NA	NA
bASV1288	1	0	0	0.560611910581388	1	0	0	0	NA	NA
bASV1290	1	0	0	0.547345155540973	0.465	0	0	0	NA	NA
bASV1291	0	0	1	0.560611910581388	1	0	0	0	NA	NA
bASV1293	1	1	0	0.585408362810218	0.17	0	0	0	NA	NA
bASV1296	0	1	0	0.812536717332515	0.01	0	0	1	Module_2	12
bASV1297	1	0	1	0.486118544383038	0.74	0	0	0	NA	NA
bASV1299	0	1	0	0.626596067298727	0.1	0	0	1	Module_2	5
bASV1305	0	0	1	0.533600097488193	1	0	0	0	NA	NA
bASV1307	0	1	1	0.521931681660597	1	0	0	0	NA	NA
bASV1311	0	1	1	0.517036490659283	1	0	0	0	NA	NA
bASV1312	0	0	1	0.560611910581388	1	0	0	0	NA	NA
bASV1314	0	1	0	0.57082676124916	0.155	0	0	0	NA	NA
bASV1316	0	1	0	0.532613332486891	1	0	0	0	NA	NA
bASV1318	0	1	0	0.775587530456192	0.03	0	0	1	Module_2	15
bASV1325	1	1	1	0.516567554261736	1	0	0	1	Module_45	1
bASV1327	0	0	1	0.506052279816799	1	0	0	1	Module_13	1
bASV1334	1	0	0	0.560611910581388	1	0	0	0	NA	NA
bASV1336	1	0	1	0.464631749914178	0.85	0	0	0	NA	NA
bASV1339	1	1	1	0.522077389935861	1	0	0	0	NA	NA
bASV1341	1	0	0	0.794985722003971	0.065	0	0	0	NA	NA
bASV1349	1	1	0	0.458937351270551	1	0	0	0	NA	NA
bASV1354	0	1	0	0.665027562241261	0.095	0	0	1	Module_1	3
bASV1355	0	0	1	0.54230284324501	1	0	0	0	NA	NA
bASV1356	1	0	0	0.560611910581388	1	0	0	0	NA	NA
bASV1361	0	0	1	0.506379642948766	1	0	0	0	NA	NA
bASV1366	1	1	1	0.517592223315453	0.5	0	0	1	Module_24	1
bASV1370	0	1	0	0.668169630747964	0.165	0	0	1	Module_2	4
bASV1372	0	1	0	0.538329234707852	1	0	0	0	NA	NA
bASV1377	1	0	1	0.438012696257849	1	0	0	0	NA	NA
bASV1380	0	1	1	0.524350940470812	1	0	0	0	NA	NA
bASV1381	0	1	0	0.80436855879319	0.045	0	0	0	NA	NA
bASV1384	0	0	1	0.560611910581388	1	0	0	0	NA	NA
bASV1385	1	0	0	0.537241552317359	1	0	0	0	NA	NA
bASV1386	0	1	0	0.86817335201923	0.005	0	0	1	Module_2	16
bASV1388	0	0	1	0.560611910581388	1	0	0	0	NA	NA
bASV1390	1	1	0	0.369191094997575	0.935	0	0	0	NA	NA
bASV1393	1	0	1	0.457963925841836	0.71	0	0	0	NA	NA
bASV1398	0	1	0	0.602205588261634	0.1	0	0	0	NA	NA
bASV1400	1	1	0	0.535220824144337	1	0	0	0	NA	NA
bASV1401	0	0	1	0.616691568004647	0.125	0	0	0	NA	NA
bASV1405	0	1	0	0.560611910581388	1	0	0	0	NA	NA
bASV1407	1	0	0	0.589829771767978	0.2	0	0	1	Module_2	1
bASV1410	0	1	0	0.658153174419775	0.145	0	0	0	NA	NA
bASV1412	0	0	1	0.542303660719673	1	0	0	0	NA	NA
bASV1415	0	0	1	0.525507967574908	0.5	0	0	1	Module_65	1
bASV1416	1	0	0	0.560611910581388	1	0	0	0	NA	NA
bASV1426	0	0	1	0.733003331680839	0.035	0	0	0	NA	NA
bASV1427	1	0	0	0.560611910581388	1	0	0	0	NA	NA
bASV1428	1	0	1	0.488148335267272	1	0	0	1	Module_30	1
bASV1430	0	0	1	0.560611910581388	1	0	0	0	NA	NA
bASV1433	0	0	1	0.930445370129434	0.01	0	0	1	Module_4	3
bASV1434	0	1	0	0.608052376973948	0.145	0	0	1	Module_2	5
bASV1435	0	0	1	0.54232614454664	1	0	0	0	NA	NA
bASV1437	0	0	1	0.560611910581388	1	0	0	0	NA	NA
bASV1438	0	0	1	0.506488167423913	1	0	0	0	NA	NA
bASV1439	1	0	0	0.611947619525557	0.205	0	0	1	Module_95	1
bASV1441	0	1	0	0.868104623247743	0.005	0	0	1	Module_2	23
bASV1446	0	0	1	0.560611910581388	1	0	0	0	NA	NA
bASV1448	1	0	0	0.59270873725147	0.215	0	0	0	NA	NA
bASV1449	0	1	0	0.560611910581388	1	0	0	0	NA	NA
bASV1453	1	0	0	0.520905379834304	1	0	0	0	NA	NA
bASV1454	0	1	0	0.537157843736256	1	0	0	0	NA	NA
bASV1456	0	0	1	0.465513026797466	1	0	0	0	NA	NA
bASV1458	0	1	1	0.522391444435425	1	0	0	0	NA	NA
bASV1464	0	0	1	0.631329399268648	0.035	0	0	0	NA	NA
bASV1467	0	0	1	0.560611910581388	1	0	0	0	NA	NA
bASV1470	0	0	1	0.560611910581388	1	0	0	0	NA	NA
bASV1471	0	0	1	0.501246139758932	1	0	0	1	Module_36	1
bASV1477	0	0	1	0.791456847141207	0.055	0	0	0	NA	NA
bASV1478	1	1	0	0.477633343078085	1	0	0	1	Module_88	1
bASV1479	1	0	0	0.528942111553802	1	0	0	0	NA	NA
bASV1481	0	1	0	0.560611910581388	1	0	0	0	NA	NA
bASV1482	0	0	1	0.54184845266261	1	0	0	0	NA	NA
bASV1486	0	0	1	0.560611910581388	1	0	0	0	NA	NA
bASV1487	0	0	1	0.560611910581388	1	0	0	0	NA	NA
bASV1489	0	1	0	0.522640781160648	1	0	0	0	NA	NA
bASV1497	0	0	1	0.541498139934545	1	0	0	0	NA	NA
bASV1498	0	1	0	0.560611910581388	1	0	0	0	NA	NA
bASV1501	0	1	0	0.711286759159019	0.05	0	0	1	Module_20	1
bASV1502	0	1	0	0.560611910581388	1	0	0	0	NA	NA
bASV1503	1	0	0	0.594997520848828	0.33	0	0	0	NA	NA
bASV1509	1	0	0	0.629576627629275	0.15	0	0	0	NA	NA
bASV1510	0	1	0	0.512197151966574	1	0	0	0	NA	NA
bASV1514	1	0	1	0.430512802918643	0.96	0	0	1	Module_30	2
bASV1519	0	0	1	0.499485674985558	1	0	0	0	NA	NA
bASV1525	0	0	1	0.524664837520987	1	0	0	0	NA	NA
bASV1527	0	1	0	0.560611910581388	1	0	0	0	NA	NA
bASV1528	0	0	1	0.50596553371375	1	0	0	0	NA	NA
bASV1536	0	1	0	0.525256651471925	1	0	0	0	NA	NA
bASV1538	0	1	0	0.717208767001186	0.05	0	0	1	Module_20	4
bASV1543	1	0	0	0.537894898881105	1	0	0	0	NA	NA
bASV1544	0	1	0	0.520855171901866	1	0	0	0	NA	NA
bASV1545	0	1	0	0.52838030514223	1	0	0	0	NA	NA
bASV1547	0	0	1	0.560611910581388	1	0	0	0	NA	NA
bASV1549	0	1	0	0.516796221735087	1	0	0	1	Module_108	1
bASV1551	0	0	1	0.540343226958299	1	0	0	0	NA	NA
bASV1553	1	0	1	0.534194391684787	1	0	0	0	NA	NA
bASV1560	1	0	0	0.522047614545242	1	0	0	0	NA	NA
bASV1563	0	0	1	0.482659621860513	1	0	0	0	NA	NA
bASV1573	1	0	0	0.560611910581388	1	0	0	0	NA	NA
bASV1574	0	0	1	0.525943600364803	1	0	0	0	NA	NA
bASV1580	1	0	0	0.531658694219006	1	0	0	0	NA	NA
bASV1581	0	1	0	0.560611910581388	1	0	0	0	NA	NA
bASV1583	0	1	0	0.480306204006513	1	0	0	1	Module_26	1
bASV1584	0	0	1	0.462479776952664	1	0	0	0	NA	NA
bASV1585	0	1	0	0.497886818437442	1	0	0	0	NA	NA
bASV1587	0	0	1	0.519861313839839	1	0	0	1	Module_70	1
bASV1589	0	0	1	0.512989176042577	1	0	0	0	NA	NA
bASV1590	0	1	0	0.560611910581388	1	0	0	0	NA	NA
bASV1595	0	1	0	0.690190340226823	0.045	0	0	1	Module_2	8
bASV1604	0	1	0	0.505477604299918	1	0	0	0	NA	NA
bASV1608	1	0	0	0.560611910581388	1	0	0	0	NA	NA
bASV1611	0	1	0	0.560611910581388	1	0	0	0	NA	NA
bASV1613	1	0	0	0.560611910581388	1	0	0	0	NA	NA
bASV1614	1	0	0	0.492469485721714	1	0	0	0	NA	NA
bASV1616	0	1	0	0.581277949372757	0.17	0	0	1	Module_43	2
bASV1617	0	0	1	0.488967969085391	1	0	0	0	NA	NA
bASV1622	1	0	0	0.521681874520027	1	0	0	0	NA	NA
bASV1628	0	0	1	0.50146084437792	1	0	0	0	NA	NA
bASV1629	1	0	0	0.529604403560032	1	0	0	0	NA	NA
bASV1638	1	0	0	0.560611910581388	1	0	0	0	NA	NA
bASV1640	0	0	1	0.72286687897044	0.01	0	0	1	Module_13	1
bASV1642	1	0	0	0.501026649297743	0.41	0	0	1	Module_25	1
bASV1646	0	0	1	0.499471274305673	1	0	0	0	NA	NA
bASV1647	0	0	1	0.462694365176573	0.795	0	0	0	NA	NA
bASV1649	0	1	0	0.541287209041179	1	0	0	0	NA	NA
bASV1651	0	0	1	0.513210100779422	1	0	0	0	NA	NA
bASV1652	1	0	0	0.515126864424869	1	0	0	1	Module_88	1
bASV1655	1	0	0	0.560611910581388	1	0	0	0	NA	NA
bASV1656	1	0	0	0.539413752935166	1	0	0	0	NA	NA
bASV1658	1	0	0	0.541287209041179	1	0	0	0	NA	NA
bASV1662	1	0	0	0.560611910581388	1	0	0	0	NA	NA
bASV1664	1	0	1	0.628646370413115	0.19	0	0	0	NA	NA
bASV1665	0	1	0	0.560611910581388	1	0	0	0	NA	NA
bASV1666	0	0	1	0.560611910581388	1	0	0	0	NA	NA
bASV1667	0	1	0	0.458641491431172	1	0	0	1	Module_64	2
bASV1669	1	0	0	0.560611910581388	1	0	0	0	NA	NA
bASV1670	1	0	0	0.538302300978103	1	0	0	0	NA	NA
bASV1675	0	1	0	0.514073437263761	1	0	0	0	NA	NA
bASV1676	1	0	0	0.560611910581388	1	0	0	0	NA	NA
bASV1678	0	1	0	0.465237315653489	1	0	0	0	NA	NA
bASV1680	1	0	0	0.560611910581388	1	0	0	0	NA	NA
bASV1683	0	1	0	0.519286968846695	1	0	0	0	NA	NA
bASV1688	0	1	1	0.528350416756204	1	0	0	0	NA	NA
bASV1689	0	1	0	0.524000258765624	1	0	0	0	NA	NA
bASV1690	1	0	0	0.560611910581388	1	0	0	0	NA	NA
bASV1694	0	0	1	0.544442570311288	1	0	0	0	NA	NA
bASV1711	0	1	0	0.511661243251949	1	0	0	0	NA	NA
bASV1713	0	0	1	0.560611910581388	1	0	0	0	NA	NA
bASV1714	1	0	1	0.506321735272565	1	0	0	0	NA	NA
bASV1715	1	0	0	0.560611910581388	1	0	0	0	NA	NA
bASV1716	1	0	0	0.560611910581388	1	0	0	0	NA	NA
bASV1717	1	0	0	0.517072037467473	1	0	0	0	NA	NA
bASV1718	0	1	1	0.520560822570039	1	0	0	0	NA	NA
bASV1719	0	1	1	0.535979264435319	1	0	0	0	NA	NA
bASV1721	0	1	0	0.670946136763613	0.055	0	0	1	Module_2	16
bASV1724	1	1	0	0.516431734044742	1	0	0	0	NA	NA
bASV1726	1	0	0	0.560611910581388	1	0	0	0	NA	NA
bASV1727	0	1	1	0.539172549533447	1	0	0	0	NA	NA
bASV1728	0	1	0	0.537667699336067	1	0	0	0	NA	NA
bASV1729	1	0	0	0.478551733384117	0.825	0	0	0	NA	NA
bASV1736	0	1	0	0.560611910581388	1	0	0	0	NA	NA
bASV1737	1	0	0	0.542284472206836	1	0	0	0	NA	NA
bASV1738	0	0	1	0.541179678701496	1	0	0	0	NA	NA
bASV1740	0	1	0	0.560611910581388	1	0	0	0	NA	NA
bASV1743	1	0	1	0.496495048453052	1	0	0	1	Module_4	2
bASV1744	0	1	0	0.560611910581388	1	0	0	0	NA	NA
bASV1746	0	0	1	0.560611910581388	1	0	0	0	NA	NA
bASV1748	0	1	0	0.560611910581388	1	0	0	0	NA	NA
bASV1750	0	1	0	0.560611910581388	1	0	0	0	NA	NA
bASV1751	1	0	0	0.50150678392815	1	0	0	0	NA	NA
bASV1752	1	0	0	0.560611910581388	1	0	0	0	NA	NA
bASV1756	0	0	1	0.515675024432992	1	0	0	0	NA	NA
bASV1757	0	1	1	0.517187265043495	1	0	0	0	NA	NA
bASV1758	1	0	0	0.560611910581388	1	0	0	0	NA	NA
bASV1760	1	0	0	0.560611910581388	1	0	0	0	NA	NA
bASV1761	0	0	1	0.589714100200798	0.325	0	0	1	Module_13	3
bASV1762	0	0	1	0.585791150939737	0.27	0	0	1	Module_13	1
bASV1763	0	1	0	0.560611910581388	1	0	0	0	NA	NA
bASV1765	0	0	1	0.560611910581388	1	0	0	0	NA	NA
bASV1766	0	1	0	0.560611910581388	1	0	0	0	NA	NA
bASV1767	0	1	0	0.560611910581388	1	0	0	0	NA	NA
bASV1768	0	1	0	0.541912577944805	1	0	0	0	NA	NA
bASV1771	1	0	0	0.540194505039025	1	0	0	0	NA	NA
bASV1772	0	1	0	0.560611910581388	1	0	0	0	NA	NA
bASV1774	0	0	1	0.527395526170924	1	0	0	0	NA	NA
bASV1776	0	1	0	0.595838294018665	0.305	0	0	1	Module_1	2
bASV1778	1	0	0	0.542265849238816	1	0	0	0	NA	NA
bASV1779	1	0	1	0.538815906080325	1	0	0	0	NA	NA
bASV1786	1	1	0	0.502003439107437	1	0	0	0	NA	NA
bASV1787	0	0	1	0.54232614454664	1	0	0	0	NA	NA
bASV1800	1	0	0	0.533600097488193	1	0	0	0	NA	NA
bASV1801	1	1	1	0.495213602635337	1	0	0	1	Module_24	1
bASV1804	0	0	1	0.560611910581388	1	0	0	0	NA	NA
bASV1810	0	1	0	0.578061819219583	0.305	0	0	1	Module_1	2
bASV1811	1	0	0	0.560611910581388	1	0	0	0	NA	NA
bASV1815	1	0	0	0.560611910581388	1	0	0	0	NA	NA
bASV1817	0	0	1	0.560611910581388	1	0	0	0	NA	NA
bASV1818	0	1	0	0.560611910581388	1	0	0	0	NA	NA
bASV1824	0	0	1	0.501453069032761	1	0	0	0	NA	NA
bASV1825	1	0	0	0.535173238527037	1	0	0	0	NA	NA
bASV1826	0	1	0	0.560611910581388	1	0	0	0	NA	NA
bASV1831	0	0	1	0.560611910581388	1	0	0	0	NA	NA
bASV1832	1	0	0	0.462615108760515	1	0	0	0	NA	NA
bASV1833	1	0	1	0.542045977188683	1	0	0	0	NA	NA
bASV1839	1	0	0	0.560611910581388	1	0	0	0	NA	NA
bASV1841	1	0	0	0.560611910581388	1	0	0	0	NA	NA
bASV1845	0	0	1	0.518764367932863	1	0	0	0	NA	NA
bASV1853	0	0	1	0.560611910581388	1	0	0	0	NA	NA
bASV1854	0	0	1	0.560611910581388	1	0	0	0	NA	NA
bASV1855	0	1	0	0.54181426858171	1	0	0	0	NA	NA
bASV1857	0	0	1	0.496343958498425	1	0	0	0	NA	NA
bASV1868	0	1	0	0.516340518324093	1	0	0	0	NA	NA
bASV1873	1	0	0	0.541391053990247	1	0	0	0	NA	NA
bASV1875	0	1	0	0.560611910581388	1	0	0	0	NA	NA
bASV1877	0	1	0	0.535563143347347	1	0	0	0	NA	NA
bASV1879	0	1	0	0.507468910906104	1	0	0	0	NA	NA
bASV1882	0	1	0	0.776674857738191	0.025	0	0	1	Module_32	1
bASV1883	0	0	1	0.560611910581388	1	0	0	0	NA	NA
bASV1884	1	0	0	0.560611910581388	1	0	0	0	NA	NA
bASV1885	0	0	1	0.560611910581388	1	0	0	0	NA	NA
bASV1891	1	0	0	0.520305902373016	1	0	0	0	NA	NA
bASV1894	0	1	0	0.560611910581388	1	0	0	0	NA	NA
bASV1897	1	0	0	0.560611910581388	1	0	0	0	NA	NA
bASV1899	0	1	0	0.536904122859637	1	0	0	0	NA	NA
bASV1901	1	0	0	0.560611910581388	1	0	0	0	NA	NA
bASV1902	1	0	0	0.512806696482738	1	0	0	0	NA	NA
bASV1908	0	1	0	0.560611910581388	1	0	0	0	NA	NA
bASV1910	1	0	0	0.519342305881284	1	0	0	0	NA	NA
bASV1915	0	0	1	0.672353684464119	0.14	0	0	0	NA	NA
bASV1918	0	0	1	0.583271965353222	0.305	0	0	0	NA	NA
bASV1919	0	0	1	0.560611910581388	1	0	0	0	NA	NA
bASV1920	0	1	0	0.513426095468421	1	0	0	0	NA	NA
bASV1923	1	0	0	0.536904122859637	1	0	0	0	NA	NA
bASV1924	0	1	0	0.511053470006638	1	0	0	0	NA	NA
bASV1927	0	0	1	0.560611910581388	1	0	0	0	NA	NA
bASV1928	1	0	0	0.560611910581388	1	0	0	0	NA	NA
bASV1929	0	1	0	0.482160898205318	1	0	0	0	NA	NA
bASV1933	1	0	0	0.528483867340242	1	0	0	0	NA	NA
bASV1936	0	1	1	0.646669141815033	0.19	0	0	1	Module_1	4
bASV1937	0	1	0	0.560611910581388	1	0	0	0	NA	NA
bASV1939	0	1	1	0.539026660509693	1	0	0	0	NA	NA
bASV1942	0	1	0	0.515673498261139	1	0	0	1	Module_45	2
bASV1949	1	0	0	0.560611910581388	0.27	0	0	1	Module_91	1
bASV1952	1	0	1	0.577335979225656	0.32	0	0	1	Module_4	6
bASV1954	0	1	0	0.560611910581388	1	0	0	0	NA	NA
bASV1959	0	1	0	0.497295859415682	1	0	0	1	Module_54	1
bASV1960	0	1	0	0.48026424644914	1	0	0	0	NA	NA
bASV1961	1	0	0	0.560611910581388	1	0	0	0	NA	NA
bASV1967	0	1	0	0.512989176042577	1	0	0	0	NA	NA
bASV1971	0	1	0	0.538815906080325	1	0	0	0	NA	NA
bASV1972	0	0	1	0.518737133326192	1	0	0	1	Module_105	1
bASV1976	1	0	0	0.560611910581388	1	0	0	0	NA	NA
bASV1980	0	0	1	0.537292846380224	1	0	0	0	NA	NA
bASV1981	1	0	0	0.560611910581388	1	0	0	0	NA	NA
bASV1985	0	1	0	0.512691920229674	1	0	0	0	NA	NA
bASV1989	0	1	0	0.791456847141207	0.085	0	0	0	NA	NA
bASV1991	0	0	1	0.560611910581388	1	0	0	0	NA	NA
bASV1993	0	0	1	0.560611910581388	1	0	0	0	NA	NA
bASV2000	0	0	1	0.801358549284094	0.035	0	0	0	NA	NA
bASV2013	0	0	1	0.560611910581388	1	0	0	0	NA	NA
bASV2014	1	0	0	0.540635187615326	1	0	0	0	NA	NA
bASV2015	0	1	0	0.522556231883111	1	0	0	0	NA	NA
bASV2016	0	0	1	0.560611910581388	1	0	0	0	NA	NA
bASV2017	0	1	0	0.560611910581388	1	0	0	0	NA	NA
bASV2018	0	1	0	0.560611910581388	1	0	0	0	NA	NA
bASV2020	0	1	1	0.44173170992504	0.82	0	0	0	NA	NA
bASV2025	1	0	0	0.560611910581388	1	0	0	0	NA	NA
bASV2026	0	0	1	0.542253819928789	1	0	0	0	NA	NA
bASV2027	1	0	0	0.560611910581388	1	0	0	0	NA	NA
bASV2028	0	0	1	0.560611910581388	1	0	0	0	NA	NA
bASV2032	0	1	1	0.509764802414872	1	0	0	1	Module_33	1
bASV2034	0	1	0	0.80343573609588	0.05	0	0	0	NA	NA
bASV2039	0	0	1	0.560611910581388	1	0	0	0	NA	NA
bASV2040	0	0	1	0.560611910581388	1	0	0	0	NA	NA
bASV2041	0	0	1	0.560611910581388	1	0	0	0	NA	NA
bASV2042	0	0	1	0.560611910581388	1	0	0	0	NA	NA
bASV2044	0	0	1	0.560611910581388	1	0	0	0	NA	NA
bASV2048	1	0	0	0.541208073193391	1	0	0	0	NA	NA
bASV2050	0	1	0	0.642808629364393	0.145	0	0	1	Module_1	2
bASV2052	0	0	1	0.560611910581388	1	0	0	0	NA	NA
bASV2054	0	1	0	0.560611910581388	1	0	0	0	NA	NA
bASV2055	0	1	0	0.591054124565542	0.185	0	0	1	Module_2	12
bASV2056	1	0	0	0.516168422263602	1	0	0	0	NA	NA
bASV2057	0	0	1	0.54232614454664	1	0	0	0	NA	NA
bASV2059	0	1	0	0.751562961381919	0.05	0	0	1	Module_20	1
bASV2060	1	0	0	0.512452613400868	1	0	0	0	NA	NA
bASV2061	0	0	1	0.560611910581388	1	0	0	0	NA	NA
bASV2063	1	0	1	0.475001832572334	0.78	0	0	0	NA	NA
bASV2070	0	1	0	0.560611910581388	1	0	0	0	NA	NA
bASV2073	0	1	0	0.560611910581388	1	0	0	0	NA	NA
bASV2074	0	0	1	0.485478079819644	1	0	0	0	NA	NA
bASV2077	0	1	0	0.787887996073464	0.085	0	0	0	NA	NA
bASV2078	0	1	0	0.489573339161365	1	0	0	1	Module_48	1
bASV2084	1	0	0	0.560611910581388	1	0	0	0	NA	NA
bASV2085	0	1	0	0.560611910581388	1	0	0	0	NA	NA
bASV2086	0	0	1	0.488231835634309	1	0	0	1	Module_38	1
bASV2088	0	1	0	0.560611910581388	1	0	0	0	NA	NA
bASV2092	1	0	0	0.560611910581388	1	0	0	0	NA	NA
bASV2097	0	1	0	0.560611910581388	1	0	0	0	NA	NA
bASV2098	1	0	0	0.521698372238431	1	0	0	0	NA	NA
bASV2099	1	0	0	0.560611910581388	1	0	0	0	NA	NA
bASV2103	0	0	1	0.58325868731682	0.19	0	0	0	NA	NA
bASV2110	0	0	1	0.560611910581388	1	0	0	0	NA	NA
bASV2112	0	0	1	0.447953123814154	1	0	0	0	NA	NA
bASV2118	0	1	0	0.560611910581388	1	0	0	0	NA	NA
bASV2120	1	0	0	0.560611910581388	1	0	0	0	NA	NA
bASV2123	0	0	1	0.560611910581388	1	0	0	0	NA	NA
bASV2127	0	1	0	0.560611910581388	1	0	0	0	NA	NA
bASV2128	0	0	1	0.507108607182483	1	0	0	0	NA	NA
bASV2139	1	1	0	0.54027582371108	1	0	0	0	NA	NA
bASV2142	0	0	1	0.560611910581388	1	0	0	0	NA	NA
bASV2143	0	0	1	0.560611910581388	1	0	0	0	NA	NA
bASV2144	1	0	0	0.516645115542716	1	0	0	0	NA	NA
bASV2145	0	0	1	0.560611910581388	1	0	0	0	NA	NA
bASV2146	1	0	0	0.560611910581388	1	0	0	0	NA	NA
bASV2147	0	0	1	0.508671739656607	1	0	0	0	NA	NA
bASV2150	1	0	0	0.523314298464251	1	0	0	0	NA	NA
bASV2151	1	0	0	0.560611910581388	1	0	0	0	NA	NA
bASV2152	0	1	0	0.560611910581388	1	0	0	0	NA	NA
bASV2153	1	0	0	0.560611910581388	1	0	0	0	NA	NA
bASV2154	0	0	1	0.560611910581388	1	0	0	0	NA	NA
bASV2156	1	0	0	0.510343179411368	1	0	0	0	NA	NA
bASV2157	0	1	1	0.521127455262613	1	0	0	0	NA	NA
bASV2161	1	0	0	0.560611910581388	1	0	0	0	NA	NA
bASV2162	1	0	0	0.535655668229714	1	0	0	0	NA	NA
bASV2163	0	0	1	0.48917378267878	1	0	0	1	Module_73	1
bASV2165	0	0	1	0.560611910581388	1	0	0	0	NA	NA
bASV2166	0	1	0	0.560611910581388	1	0	0	0	NA	NA
bASV2169	0	1	0	0.560611910581388	1	0	0	0	NA	NA
bASV2170	0	1	0	0.761811855704593	0.045	0	0	1	Module_1	3
bASV2173	1	0	0	0.560611910581388	1	0	0	0	NA	NA
bASV2175	0	0	1	0.560611910581388	1	0	0	0	NA	NA
bASV2176	1	0	0	0.560611910581388	1	0	0	0	NA	NA
bASV2180	0	1	0	0.521159333766885	1	0	0	1	Module_108	1
bASV2181	1	0	0	0.560611910581388	1	0	0	0	NA	NA
bASV2184	1	0	0	0.560611910581388	1	0	0	0	NA	NA
bASV2186	1	0	0	0.560611910581388	1	0	0	0	NA	NA
bASV2190	0	0	1	0.535892886520357	0.34	0	0	1	Module_90	1
bASV2193	1	0	0	0.493058990937914	0.73	0	0	1	Module_30	1
bASV2197	0	1	0	0.522154513278223	1	0	0	0	NA	NA
bASV2199	1	0	0	0.560611910581388	1	0	0	0	NA	NA
bASV2205	1	0	0	0.560611910581388	1	0	0	0	NA	NA
bASV2214	0	1	0	0.503711260886918	1	0	0	0	NA	NA
bASV2216	0	0	1	0.560611910581388	1	0	0	0	NA	NA
bASV2221	1	0	0	0.560611910581388	1	0	0	0	NA	NA
bASV2222	0	0	1	0.524581432113548	1	0	0	0	NA	NA
bASV2227	0	0	1	0.560611910581388	1	0	0	0	NA	NA
bASV2230	1	0	0	0.560611910581388	1	0	0	0	NA	NA
bASV2232	1	0	0	0.560611910581388	1	0	0	0	NA	NA
bASV2234	0	1	0	0.51990415819083	1	0	0	0	NA	NA
bASV2237	1	0	0	0.560611910581388	1	0	0	0	NA	NA
bASV2242	0	1	0	0.523180705901083	1	0	0	0	NA	NA
bASV2243	0	0	1	0.534070057875859	1	0	0	0	NA	NA
bASV2245	1	0	0	0.560611910581388	1	0	0	0	NA	NA
bASV2248	1	0	1	0.543285731515633	0.43	0	0	0	NA	NA
bASV2254	1	0	0	0.520645055362632	1	0	0	1	Module_104	2
bASV2256	0	0	1	0.560611910581388	1	0	0	0	NA	NA
bASV2257	0	1	0	0.560611910581388	1	0	0	0	NA	NA
bASV2259	1	0	0	0.560611910581388	1	0	0	0	NA	NA
bASV2261	0	0	1	0.560611910581388	1	0	0	0	NA	NA
bASV2266	1	0	0	0.560611910581388	1	0	0	0	NA	NA
bASV2274	0	1	0	0.560611910581388	1	0	0	0	NA	NA
bASV2277	0	1	0	0.518491142991595	1	0	0	0	NA	NA
bASV2282	1	1	0	0.517116496306286	1	0	0	1	Module_72	1
bASV2283	0	1	0	0.560611910581388	1	0	0	0	NA	NA
bASV2285	1	0	1	0.517846827933579	1	0	0	0	NA	NA
bASV2292	1	0	0	0.560611910581388	1	0	0	0	NA	NA
bASV2294	0	0	1	0.539587382749827	1	0	0	0	NA	NA
bASV2297	0	1	0	0.542215792293072	1	0	0	0	NA	NA
bASV2300	0	1	0	0.541867345263415	1	0	0	0	NA	NA
bASV2303	0	1	0	0.560611910581388	1	0	0	0	NA	NA
bASV2306	1	0	1	0.477002395750549	0.77	0	0	1	Module_104	2
bASV2308	0	1	0	0.532075039480952	1	0	0	0	NA	NA
bASV2311	1	0	0	0.502654320972843	1	0	0	0	NA	NA
bASV2315	0	1	0	0.681986855950928	0.085	0	0	0	NA	NA
bASV2322	0	1	0	0.804399666539844	0.045	0	0	0	NA	NA
bASV2323	1	0	0	0.540168101146174	1	0	0	0	NA	NA
bASV2325	0	1	1	0.495834323399892	1	0	0	1	Module_43	1
bASV2326	0	0	1	0.560611910581388	1	0	0	0	NA	NA
bASV2327	1	0	0	0.560611910581388	1	0	0	0	NA	NA
bASV2329	0	0	1	0.540168101146174	1	0	0	0	NA	NA
bASV2330	0	0	1	0.560611910581388	1	0	0	0	NA	NA
bASV2335	0	0	1	0.560611910581388	1	0	0	0	NA	NA
bASV2336	1	0	1	0.479490970284445	1	0	0	1	Module_85	2
bASV2337	1	0	0	0.560611910581388	1	0	0	0	NA	NA
bASV2345	0	0	1	0.560611910581388	1	0	0	0	NA	NA
bASV2355	0	1	0	0.560611910581388	1	0	0	0	NA	NA
bASV2356	0	1	0	0.560611910581388	1	0	0	0	NA	NA
bASV2360	0	1	0	0.560611910581388	1	0	0	0	NA	NA
bASV2361	1	0	0	0.560611910581388	1	0	0	0	NA	NA
bASV2363	0	1	0	0.560611910581388	1	0	0	0	NA	NA
bASV2367	0	0	1	0.560611910581388	1	0	0	0	NA	NA
bASV2368	0	1	0	0.560611910581388	1	0	0	0	NA	NA
bASV2370	1	0	0	0.560611910581388	1	0	0	0	NA	NA
bASV2373	0	0	1	0.540168101146174	1	0	0	0	NA	NA
bASV2374	1	0	0	0.560611910581388	1	0	0	0	NA	NA
bASV2375	1	0	0	0.539477607019022	1	0	0	0	NA	NA
bASV2378	0	0	1	0.560611910581388	1	0	0	0	NA	NA
bASV2387	0	0	1	0.560611910581388	1	0	0	0	NA	NA
bASV2389	0	1	0	0.560611910581388	1	0	0	0	NA	NA
bASV2391	1	0	0	0.560611910581388	1	0	0	0	NA	NA
bASV2392	0	1	0	0.501893599104951	1	0	0	0	NA	NA
bASV2396	0	1	0	0.502429664466581	1	0	0	0	NA	NA
bASV2397	1	0	0	0.560611910581388	1	0	0	0	NA	NA
bASV2398	1	0	0	0.560611910581388	1	0	0	0	NA	NA
bASV2403	0	0	1	0.510326496105809	1	0	0	0	NA	NA
bASV2405	0	0	1	0.532200144888794	1	0	0	0	NA	NA
bASV2408	0	1	0	0.560611910581388	1	0	0	0	NA	NA
bASV2409	1	0	0	0.560611910581388	1	0	0	0	NA	NA
bASV2411	1	0	0	0.52807773876514	1	0	0	0	NA	NA
bASV2414	1	0	0	0.560611910581388	1	0	0	0	NA	NA
bASV2417	0	0	1	0.530169718750633	1	0	0	0	NA	NA
bASV2419	0	0	1	0.530169718750633	1	0	0	0	NA	NA
bASV2420	1	0	0	0.560611910581388	1	0	0	0	NA	NA
bASV2424	1	0	0	0.560611910581388	1	0	0	0	NA	NA
bASV2425	0	1	0	0.560611910581388	1	0	0	0	NA	NA
bASV2426	0	1	1	0.539968763041198	1	0	0	0	NA	NA
bASV2429	1	1	0	0.54232614454664	1	0	0	0	NA	NA
bASV2431	1	0	0	0.586098498873423	0.17	0	0	1	Module_97	1
bASV2432	1	0	0	0.560611910581388	1	0	0	0	NA	NA
bASV2433	0	0	1	0.507932806193571	1	0	0	0	NA	NA
bASV2440	0	0	1	0.560611910581388	1	0	0	0	NA	NA
bASV2441	0	0	1	0.560611910581388	1	0	0	0	NA	NA
bASV2445	1	0	1	0.517846827933579	1	0	0	0	NA	NA
bASV2446	0	1	0	0.464014322967434	1	0	0	1	Module_4	2
bASV2452	0	0	1	0.54079545460403	1	0	0	0	NA	NA
bASV2453	1	0	0	0.560611910581388	1	0	0	0	NA	NA
bASV2454	0	1	0	0.670954597591232	0.235	0	0	0	NA	NA
bASV2455	1	1	0	0.512989176042577	1	0	0	0	NA	NA
bASV2458	0	0	1	0.560611910581388	1	0	0	0	NA	NA
bASV2459	0	1	0	0.560611910581388	1	0	0	0	NA	NA
bASV2460	1	0	0	0.560611910581388	1	0	0	0	NA	NA
bASV2464	1	0	0	0.560611910581388	1	0	0	0	NA	NA
bASV2466	0	0	1	0.560611910581388	1	0	0	0	NA	NA
bASV2467	0	1	0	0.538105935412587	1	0	0	0	NA	NA
bASV2468	1	0	0	0.504360317030658	0.745	0	0	0	NA	NA
bASV2474	1	0	0	0.560611910581388	1	0	0	0	NA	NA
bASV2476	1	0	0	0.535306847684545	1	0	0	0	NA	NA
bASV2477	0	1	1	0.504360801212366	1	0	0	0	NA	NA
bASV2478	0	0	1	0.560611910581388	1	0	0	0	NA	NA
bASV2482	0	1	0	0.720809057794123	0.045	0	0	1	Module_2	8
bASV2487	0	1	0	0.560611910581388	1	0	0	0	NA	NA
bASV2494	1	0	0	0.560611910581388	1	0	0	0	NA	NA
bASV2498	0	1	0	0.52522573143889	1	0	0	0	NA	NA
bASV2499	1	1	0	0.507551700782104	1	0	0	0	NA	NA
bASV2500	0	1	0	0.542170930599114	1	0	0	0	NA	NA
bASV2510	1	0	0	0.560611910581388	1	0	0	0	NA	NA
bASV2512	1	0	0	0.560611910581388	1	0	0	0	NA	NA
bASV2514	0	1	0	0.560611910581388	1	0	0	0	NA	NA
bASV2517	1	0	0	0.560611910581388	1	0	0	0	NA	NA
bASV2519	1	0	0	0.560611910581388	1	0	0	0	NA	NA
bASV2521	1	0	0	0.560611910581388	1	0	0	0	NA	NA
bASV2525	0	1	0	0.560611910581388	1	0	0	0	NA	NA
bASV2526	0	1	0	0.518197321507151	1	0	0	0	NA	NA
bASV2527	0	0	1	0.527653723004329	1	0	0	0	NA	NA
bASV2528	1	0	0	0.560611910581388	1	0	0	0	NA	NA
bASV2529	1	0	0	0.560611910581388	1	0	0	0	NA	NA
bASV2531	1	0	0	0.560611910581388	1	0	0	0	NA	NA
bASV2534	0	1	0	0.507551700782104	1	0	0	0	NA	NA
bASV2545	1	0	0	0.560611910581388	1	0	0	0	NA	NA
bASV2548	0	0	1	0.560611910581388	1	0	0	0	NA	NA
bASV2549	0	0	1	0.560611910581388	1	0	0	0	NA	NA
bASV2556	0	1	0	0.5341458501818	1	0	0	0	NA	NA
bASV2558	1	0	0	0.560611910581388	1	0	0	0	NA	NA
bASV2562	0	0	1	0.508120097057677	1	0	0	0	NA	NA
bASV2564	1	0	0	0.560611910581388	1	0	0	0	NA	NA
bASV2565	0	0	1	0.560611910581388	1	0	0	0	NA	NA
bASV2576	0	1	0	0.560611910581388	1	0	0	0	NA	NA
bASV2580	0	0	1	0.560611910581388	1	0	0	0	NA	NA
bASV2582	0	1	0	0.560611910581388	1	0	0	0	NA	NA
bASV2584	0	1	0	0.560611910581388	1	0	0	0	NA	NA
bASV2586	0	0	1	0.515779025308008	1	0	0	0	NA	NA
bASV2590	0	1	0	0.560611910581388	1	0	0	0	NA	NA
bASV2593	0	1	0	0.539477607019022	1	0	0	0	NA	NA
bASV2597	1	0	0	0.503508814978013	1	0	0	0	NA	NA
bASV2600	1	0	0	0.560611910581388	1	0	0	0	NA	NA
bASV2603	0	0	1	0.560611910581388	1	0	0	0	NA	NA
bASV2604	0	1	0	0.560611910581388	1	0	0	0	NA	NA
bASV2605	1	0	0	0.560611910581388	1	0	0	0	NA	NA
bASV2606	0	0	1	0.560611910581388	1	0	0	0	NA	NA
bASV2611	0	1	0	0.789577103046923	0.05	0	0	0	NA	NA
bASV2613	0	0	1	0.560611910581388	1	0	0	0	NA	NA
bASV2615	0	1	0	0.560611910581388	1	0	0	0	NA	NA
bASV2618	0	0	1	0.519492938385734	1	0	0	0	NA	NA
bASV2619	0	1	0	0.523473584717577	1	0	0	0	NA	NA
bASV2620	0	0	1	0.469505675232921	1	0	0	0	NA	NA
bASV2621	0	1	0	0.560611910581388	1	0	0	0	NA	NA
bASV2623	0	1	0	0.560611910581388	1	0	0	0	NA	NA
bASV2631	0	1	0	0.560611910581388	1	0	0	0	NA	NA
bASV2633	1	0	1	0.504270060295575	1	0	0	0	NA	NA
bASV2634	0	1	0	0.560611910581388	1	0	0	0	NA	NA
bASV2635	1	0	0	0.560611910581388	1	0	0	0	NA	NA
bASV2636	0	1	0	0.560611910581388	1	0	0	0	NA	NA
bASV2637	0	1	0	0.560611910581388	1	0	0	0	NA	NA
bASV2639	1	1	0	0.541609781820965	1	0	0	0	NA	NA
bASV2647	0	0	1	0.532332774278361	1	0	0	0	NA	NA
bASV2649	1	0	0	0.535306847684545	1	0	0	0	NA	NA
bASV2650	0	1	0	0.560611910581388	1	0	0	0	NA	NA
bASV2652	0	1	0	0.524283531820851	1	0	0	0	NA	NA
bASV2654	0	0	1	0.560611910581388	1	0	0	0	NA	NA
bASV2658	1	0	0	0.560611910581388	1	0	0	0	NA	NA
bASV2662	0	0	1	0.560611910581388	1	0	0	0	NA	NA
bASV2669	0	1	0	0.560611910581388	1	0	0	0	NA	NA
bASV2672	1	0	0	0.535306847684545	1	0	0	0	NA	NA
bASV2674	1	0	0	0.560611910581388	1	0	0	0	NA	NA
bASV2680	0	1	0	0.560611910581388	1	0	0	0	NA	NA
bASV2690	0	1	0	0.560611910581388	1	0	0	0	NA	NA
bASV2697	0	1	0	0.560611910581388	1	0	0	0	NA	NA
bASV2699	1	0	0	0.560611910581388	1	0	0	0	NA	NA
bASV2701	1	0	0	0.560611910581388	1	0	0	0	NA	NA
bASV2702	0	1	0	0.560611910581388	1	0	0	0	NA	NA
bASV2704	1	0	0	0.528680532637681	1	0	0	0	NA	NA
bASV2705	0	0	1	0.560611910581388	1	0	0	0	NA	NA
bASV2706	1	0	0	0.560611910581388	1	0	0	0	NA	NA
bASV2707	1	0	0	0.534522483824849	1	0	0	0	NA	NA
bASV2708	1	0	0	0.560611910581388	1	0	0	0	NA	NA
bASV2715	0	0	1	0.620173672946042	0.145	0	0	1	Module_61	1
bASV2718	1	1	0	0.509750283526626	1	0	0	0	NA	NA
bASV2729	0	0	1	0.560611910581388	1	0	0	0	NA	NA
bASV2730	1	1	0	0.673435824220861	0.17	0	0	1	Module_51	1
bASV2734	1	0	0	0.78983349619132	0.075	0	0	0	NA	NA
bASV2737	1	0	0	0.54232614454664	1	0	0	0	NA	NA
bASV2738	1	0	0	0.560611910581388	1	0	0	0	NA	NA
bASV2746	0	1	0	0.560611910581388	1	0	0	0	NA	NA
bASV2747	0	0	1	0.560611910581388	1	0	0	0	NA	NA
bASV2748	0	0	1	0.536559961462294	1	0	0	0	NA	NA
bASV2750	0	0	1	0.560611910581388	1	0	0	0	NA	NA
bASV2751	1	0	0	0.560611910581388	1	0	0	0	NA	NA
bASV2757	0	0	1	0.54937060076085	1	0	0	0	NA	NA
bASV2764	0	1	0	0.527096942042282	1	0	0	0	NA	NA
bASV2771	0	0	1	0.560611910581388	1	0	0	0	NA	NA
bASV2777	1	0	0	0.560611910581388	1	0	0	0	NA	NA
bASV2778	1	0	0	0.560611910581388	1	0	0	0	NA	NA
bASV2779	0	0	1	0.560611910581388	1	0	0	0	NA	NA
bASV2780	0	0	1	0.542091917729519	1	0	0	0	NA	NA
bASV2786	1	0	0	0.560611910581388	1	0	0	0	NA	NA
bASV2787	1	0	0	0.50844810019742	1	0	0	0	NA	NA
bASV2791	0	1	0	0.560611910581388	1	0	0	0	NA	NA
bASV2793	0	1	0	0.655301842817945	0.185	0	0	1	Module_2	9
bASV2794	1	0	0	0.560611910581388	1	0	0	0	NA	NA
bASV2797	0	0	1	0.560611910581388	1	0	0	0	NA	NA
bASV2801	1	0	0	0.560611910581388	1	0	0	0	NA	NA
bASV2816	0	1	0	0.560611910581388	1	0	0	0	NA	NA
bASV2817	1	0	0	0.560611910581388	1	0	0	0	NA	NA
bASV2823	0	1	0	0.560611910581388	1	0	0	0	NA	NA
bASV2826	0	0	1	0.560611910581388	1	0	0	0	NA	NA
bASV2828	1	0	0	0.627185790639689	0.17	0	0	1	Module_80	1
bASV2830	1	0	0	0.560611910581388	1	0	0	0	NA	NA
bASV2831	1	0	0	0.560611910581388	1	0	0	0	NA	NA
bASV2839	0	0	1	0.560611910581388	1	0	0	0	NA	NA
bASV2840	1	1	0	0.52522573143889	1	0	0	0	NA	NA
bASV2841	0	0	1	0.560611910581388	1	0	0	0	NA	NA
bASV2850	1	0	0	0.560611910581388	1	0	0	0	NA	NA
bASV2855	1	0	0	0.560611910581388	1	0	0	0	NA	NA
bASV2856	0	1	0	0.560611910581388	1	0	0	0	NA	NA
bASV2860	0	0	1	0.560611910581388	1	0	0	0	NA	NA
bASV2861	0	1	0	0.542027625500083	1	0	0	0	NA	NA
bASV2871	0	0	1	0.516290230231572	1	0	0	0	NA	NA
bASV2872	1	0	0	0.560611910581388	1	0	0	0	NA	NA
bASV2873	1	0	0	0.560611910581388	1	0	0	0	NA	NA
bASV2875	0	0	1	0.560611910581388	1	0	0	0	NA	NA
bASV2877	1	0	0	0.560611910581388	1	0	0	0	NA	NA
bASV2879	1	0	0	0.560611910581388	1	0	0	0	NA	NA
bASV2880	0	1	0	0.560611910581388	1	0	0	0	NA	NA
bASV2887	0	0	1	0.560611910581388	1	0	0	0	NA	NA
bASV2888	0	0	1	0.523555948299403	1	0	0	0	NA	NA
bASV2893	1	0	0	0.560611910581388	1	0	0	0	NA	NA
bASV2896	1	0	0	0.560611910581388	1	0	0	0	NA	NA
bASV2906	1	0	0	0.560611910581388	1	0	0	0	NA	NA
bASV2910	0	1	0	0.560611910581388	1	0	0	0	NA	NA
bASV2914	0	0	1	0.560611910581388	1	0	0	0	NA	NA
bASV2915	0	0	1	0.560611910581388	1	0	0	0	NA	NA
bASV2916	1	0	0	0.509040428245712	1	0	0	0	NA	NA
bASV2918	1	0	0	0.560611910581388	1	0	0	0	NA	NA
bASV2924	0	0	1	0.560611910581388	1	0	0	0	NA	NA
bASV2926	1	0	0	0.517219415303485	1	0	0	0	NA	NA
bASV2927	0	1	0	0.560611910581388	1	0	0	0	NA	NA
bASV2929	0	0	1	0.560611910581388	1	0	0	0	NA	NA
bASV2945	1	0	0	0.560611910581388	1	0	0	0	NA	NA
bASV2948	0	0	1	0.541985070804723	1	0	0	0	NA	NA
bASV2949	0	1	0	0.516623070542557	1	0	0	0	NA	NA
bASV2951	0	0	1	0.560611910581388	1	0	0	0	NA	NA
bASV2952	1	0	0	0.560611910581388	1	0	0	0	NA	NA
bASV2959	0	0	1	0.743854770447231	0.035	0	0	0	NA	NA
bASV2961	0	1	0	0.560611910581388	1	0	0	0	NA	NA
bASV2965	0	1	0	0.560611910581388	1	0	0	0	NA	NA
bASV2968	0	0	1	0.560611910581388	1	0	0	0	NA	NA
bASV2970	0	0	1	0.533328068857115	1	0	0	0	NA	NA
bASV2973	1	0	0	0.560611910581388	1	0	0	0	NA	NA
bASV2975	1	0	0	0.560611910581388	1	0	0	0	NA	NA
bASV2976	0	1	0	0.560611910581388	1	0	0	0	NA	NA
bASV2977	0	0	1	0.560611910581388	1	0	0	0	NA	NA
bASV2978	0	1	0	0.560611910581388	1	0	0	0	NA	NA
bASV2985	0	1	1	0.52633399297926	1	0	0	0	NA	NA
bASV2986	0	1	0	0.541985070804723	1	0	0	0	NA	NA
bASV2987	0	1	0	0.540867186500379	1	0	0	0	NA	NA
bASV2992	0	0	1	0.560611910581388	1	0	0	0	NA	NA
bASV2996	0	0	1	0.560611910581388	1	0	0	0	NA	NA
bASV3003	0	1	0	0.560611910581388	1	0	0	0	NA	NA
bASV3007	0	0	1	0.560611910581388	1	0	0	0	NA	NA
bASV3010	0	1	0	0.560611910581388	1	0	0	0	NA	NA
bASV3011	1	0	0	0.560611910581388	1	0	0	0	NA	NA
bASV3014	1	0	0	0.560611910581388	1	0	0	0	NA	NA
bASV3016	0	1	0	0.560611910581388	1	0	0	0	NA	NA
bASV3017	0	1	0	0.536559961462294	1	0	0	0	NA	NA
bASV3019	0	1	0	0.560611910581388	1	0	0	0	NA	NA
bASV3022	1	0	0	0.560611910581388	1	0	0	0	NA	NA
bASV3023	1	0	0	0.560611910581388	1	0	0	0	NA	NA
bASV3024	0	0	1	0.504962365389412	1	0	0	1	Module_81	1
bASV3030	0	0	1	0.560611910581388	1	0	0	0	NA	NA
bASV3031	1	0	0	0.560611910581388	1	0	0	0	NA	NA
bASV3034	0	1	0	0.560611910581388	1	0	0	0	NA	NA
bASV3037	0	0	1	0.560611910581388	1	0	0	0	NA	NA
bASV3039	1	1	0	0.538815906080325	1	0	0	0	NA	NA
bASV3042	0	1	0	0.560611910581388	1	0	0	0	NA	NA
bASV3043	1	0	0	0.560611910581388	1	0	0	0	NA	NA
bASV3044	1	0	0	0.560611910581388	1	0	0	0	NA	NA
bASV3047	0	1	0	0.560611910581388	1	0	0	0	NA	NA
bASV3057	1	0	0	0.531193978589169	1	0	0	0	NA	NA
bASV3059	1	0	0	0.560611910581388	1	0	0	0	NA	NA
bASV3061	0	0	1	0.560611910581388	1	0	0	0	NA	NA
bASV3064	0	0	1	0.560611910581388	1	0	0	0	NA	NA
bASV3066	0	1	0	0.560611910581388	1	0	0	0	NA	NA
bASV3069	1	0	0	0.560611910581388	1	0	0	0	NA	NA
bASV3070	0	1	0	0.560611910581388	1	0	0	0	NA	NA
bASV3075	0	1	0	0.527653723004329	1	0	0	0	NA	NA
bASV3076	0	0	1	0.560611910581388	1	0	0	0	NA	NA
bASV3080	1	0	0	0.560611910581388	1	0	0	0	NA	NA
bASV3085	1	0	0	0.560611910581388	1	0	0	0	NA	NA
bASV3089	1	0	0	0.560611910581388	1	0	0	0	NA	NA
bASV3090	0	0	1	0.560611910581388	1	0	0	0	NA	NA
bASV3093	0	1	0	0.560611910581388	1	0	0	0	NA	NA
bASV3094	1	0	0	0.560611910581388	1	0	0	0	NA	NA
bASV3097	0	0	1	0.560611910581388	1	0	0	0	NA	NA
bASV3103	1	0	0	0.560611910581388	1	0	0	0	NA	NA
bASV3105	0	0	1	0.560611910581388	1	0	0	0	NA	NA
bASV3108	1	0	0	0.560611910581388	1	0	0	0	NA	NA
bASV3112	1	0	0	0.772956929060521	0.075	0	0	0	NA	NA
bASV3124	0	0	1	0.560611910581388	1	0	0	0	NA	NA
bASV3131	0	1	0	0.560611910581388	1	0	0	0	NA	NA
bASV3132	1	0	0	0.560611910581388	1	0	0	0	NA	NA
bASV3133	0	0	1	0.560611910581388	1	0	0	0	NA	NA
bASV3137	0	0	1	0.503076365085125	1	0	0	0	NA	NA
bASV3139	0	0	1	0.560611910581388	1	0	0	0	NA	NA
bASV3148	0	1	0	0.560611910581388	1	0	0	0	NA	NA
bASV3149	1	0	0	0.560611910581388	1	0	0	0	NA	NA
bASV3152	1	0	0	0.560611910581388	1	0	0	0	NA	NA
bASV3160	0	1	0	0.523555948299403	1	0	0	0	NA	NA
bASV3162	0	0	1	0.560611910581388	1	0	0	0	NA	NA
bASV3166	0	0	1	0.560611910581388	1	0	0	0	NA	NA
bASV3167	1	0	0	0.560611910581388	1	0	0	0	NA	NA
bASV3171	0	1	0	0.560611910581388	1	0	0	0	NA	NA
bASV3173	0	1	0	0.560611910581388	1	0	0	0	NA	NA
bASV3180	1	0	0	0.560611910581388	1	0	0	0	NA	NA
bASV3184	1	0	0	0.560611910581388	1	0	0	0	NA	NA
bASV3190	0	0	1	0.560611910581388	1	0	0	0	NA	NA
bASV3193	1	0	0	0.560611910581388	1	0	0	0	NA	NA
bASV3197	1	0	0	0.560611910581388	1	0	0	0	NA	NA
bASV3202	1	0	0	0.560611910581388	1	0	0	0	NA	NA
bASV3205	0	0	1	0.560611910581388	1	0	0	0	NA	NA
bASV3210	0	0	1	0.560611910581388	1	0	0	0	NA	NA
bASV3212	0	1	0	0.560611910581388	1	0	0	0	NA	NA
bASV3213	0	1	0	0.560611910581388	1	0	0	0	NA	NA
bASV3218	0	1	0	0.560611910581388	1	0	0	0	NA	NA
bASV3225	1	0	0	0.560611910581388	1	0	0	0	NA	NA
bASV3230	0	0	1	0.560611910581388	1	0	0	0	NA	NA
bASV3231	1	1	0	0.541676262773896	1	0	0	0	NA	NA
bASV3233	1	0	0	0.560611910581388	1	0	0	0	NA	NA
bASV3235	1	0	0	0.560611910581388	1	0	0	0	NA	NA
bASV3239	0	1	0	0.524172558453741	1	0	0	0	NA	NA
bASV3241	1	0	0	0.560611910581388	1	0	0	0	NA	NA
bASV3246	0	1	0	0.560611910581388	1	0	0	0	NA	NA
bASV3256	0	1	0	0.560611910581388	1	0	0	0	NA	NA
bASV3263	0	0	1	0.560611910581388	1	0	0	0	NA	NA
bASV3264	0	0	1	0.560611910581388	1	0	0	0	NA	NA
bASV3269	1	0	0	0.560611910581388	1	0	0	0	NA	NA
bASV3271	1	0	0	0.496686821379785	1	0	0	1	Module_27	1
bASV3278	0	0	1	0.560611910581388	1	0	0	0	NA	NA
bASV3280	0	1	0	0.560611910581388	1	0	0	0	NA	NA
bASV3288	0	0	1	0.560611910581388	1	0	0	0	NA	NA
bASV3293	0	1	0	0.560611910581388	1	0	0	0	NA	NA
bASV3302	1	0	0	0.560611910581388	1	0	0	0	NA	NA
bASV3305	1	0	0	0.560611910581388	1	0	0	0	NA	NA
bASV3307	1	0	0	0.560611910581388	1	0	0	0	NA	NA
bASV3315	1	0	0	0.560611910581388	1	0	0	0	NA	NA
bASV3319	1	0	0	0.560611910581388	1	0	0	0	NA	NA
bASV3320	0	0	1	0.560611910581388	1	0	0	0	NA	NA
bASV3322	0	0	1	0.560611910581388	1	0	0	0	NA	NA
bASV3326	1	0	0	0.80343573609588	0.075	0	0	0	NA	NA
bASV3328	0	1	0	0.560611910581388	1	0	0	0	NA	NA
bASV3339	0	1	0	0.560611910581388	1	0	0	0	NA	NA
bASV3347	0	1	0	0.560611910581388	1	0	0	0	NA	NA
bASV3348	0	1	0	0.560611910581388	1	0	0	0	NA	NA
bASV3351	0	0	1	0.560611910581388	1	0	0	0	NA	NA
bASV3362	0	0	1	0.560611910581388	1	0	0	0	NA	NA
bASV3365	0	0	1	0.560611910581388	1	0	0	0	NA	NA
bASV3368	0	1	0	0.560611910581388	1	0	0	0	NA	NA
bASV3370	1	0	0	0.560611910581388	1	0	0	0	NA	NA
bASV3376	1	0	0	0.560611910581388	1	0	0	0	NA	NA
bASV3378	0	1	0	0.560611910581388	1	0	0	0	NA	NA
bASV3379	0	0	1	0.560611910581388	1	0	0	0	NA	NA
bASV3381	1	0	0	0.560611910581388	1	0	0	0	NA	NA
bASV3383	1	0	0	0.560611910581388	1	0	0	0	NA	NA
bASV3386	1	0	0	0.560611910581388	1	0	0	0	NA	NA
bASV3387	1	0	0	0.560611910581388	1	0	0	0	NA	NA
bASV3391	1	0	0	0.560611910581388	1	0	0	0	NA	NA
bASV3392	0	1	0	0.560611910581388	1	0	0	0	NA	NA
bASV3398	0	0	1	0.560611910581388	1	0	0	0	NA	NA
bASV3402	1	0	1	0.533600097488193	1	0	0	0	NA	NA
bASV3407	1	0	0	0.560611910581388	1	0	0	0	NA	NA
bASV3410	0	1	0	0.744205311459354	0.045	0	0	1	Module_2	8
bASV3412	0	0	1	0.560611910581388	1	0	0	0	NA	NA
bASV3413	1	0	0	0.560611910581388	1	0	0	0	NA	NA
bASV3420	1	0	1	0.539477607019022	1	0	0	0	NA	NA
bASV3423	0	0	1	0.560611910581388	1	0	0	0	NA	NA
bASV3424	0	1	0	0.560611910581388	1	0	0	0	NA	NA
bASV3425	1	0	0	0.560611910581388	1	0	0	0	NA	NA
bASV3428	0	1	0	0.560611910581388	1	0	0	0	NA	NA
bASV3436	1	0	0	0.560611910581388	1	0	0	0	NA	NA
bASV3437	1	0	0	0.560611910581388	1	0	0	0	NA	NA
bASV3440	0	1	0	0.560611910581388	1	0	0	0	NA	NA
bASV3441	0	1	0	0.560611910581388	1	0	0	0	NA	NA
bASV3442	0	1	0	0.7841599532609	0.085	0	0	0	NA	NA
bASV3450	0	1	0	0.560611910581388	1	0	0	0	NA	NA
bASV3451	1	0	0	0.560611910581388	1	0	0	0	NA	NA
bASV3452	0	1	0	0.560611910581388	1	0	0	0	NA	NA
bASV3453	1	0	0	0.560611910581388	1	0	0	0	NA	NA
bASV3454	1	0	0	0.538815906080325	1	0	0	0	NA	NA
bASV3455	1	0	0	0.560611910581388	1	0	0	0	NA	NA
bASV3456	0	1	0	0.560611910581388	1	0	0	0	NA	NA
bASV3459	1	0	0	0.560611910581388	1	0	0	0	NA	NA
bASV3460	0	0	1	0.560611910581388	1	0	0	0	NA	NA
bASV3461	0	0	1	0.560611910581388	1	0	0	0	NA	NA
bASV3462	1	0	0	0.560611910581388	1	0	0	0	NA	NA
bASV3465	1	0	0	0.560611910581388	1	0	0	0	NA	NA
bASV3466	0	1	0	0.560611910581388	1	0	0	0	NA	NA
bASV3467	0	0	1	0.560611910581388	1	0	0	0	NA	NA
bASV3473	1	0	0	0.560611910581388	1	0	0	0	NA	NA
bASV3474	1	0	0	0.560611910581388	1	0	0	0	NA	NA
bASV3476	1	0	0	0.560611910581388	1	0	0	0	NA	NA
bASV3483	0	1	0	0.560611910581388	1	0	0	0	NA	NA
bASV3484	0	0	1	0.560611910581388	1	0	0	0	NA	NA
bASV3485	1	0	0	0.560611910581388	1	0	0	0	NA	NA
bASV3488	0	1	0	0.560611910581388	1	0	0	0	NA	NA
bASV3490	1	0	0	0.531193978589169	1	0	0	0	NA	NA
bASV3496	1	0	0	0.560611910581388	1	0	0	0	NA	NA
bASV3499	0	1	0	0.560611910581388	1	0	0	0	NA	NA
bASV3502	0	1	0	0.535306847684545	1	0	0	0	NA	NA
bASV3505	0	0	1	0.51907489533783	1	0	0	0	NA	NA
bASV3506	0	1	0	0.560611910581388	1	0	0	0	NA	NA
bASV3510	0	0	1	0.560611910581388	1	0	0	0	NA	NA
bASV3514	1	0	0	0.560611910581388	1	0	0	0	NA	NA
bASV3517	1	0	0	0.560611910581388	1	0	0	0	NA	NA
bASV3518	1	0	0	0.560611910581388	1	0	0	0	NA	NA
bASV3519	0	1	0	0.529048694613106	1	0	0	0	NA	NA
bASV3522	0	0	1	0.464907428702223	1	0	0	1	Module_29	2
bASV3523	1	0	1	0.52522573143889	1	0	0	0	NA	NA
bASV3526	0	1	0	0.560611910581388	1	0	0	0	NA	NA
bASV3529	1	0	0	0.560611910581388	1	0	0	0	NA	NA
bASV3531	0	1	0	0.560611910581388	1	0	0	0	NA	NA
bASV3534	0	1	0	0.538815906080325	1	0	0	0	NA	NA
bASV3536	1	0	0	0.560611910581388	1	0	0	0	NA	NA
bASV3537	0	1	0	0.560611910581388	1	0	0	0	NA	NA
bASV3539	0	0	1	0.560611910581388	1	0	0	0	NA	NA
bASV3541	0	1	0	0.560611910581388	1	0	0	0	NA	NA
bASV3542	1	0	0	0.560611910581388	1	0	0	0	NA	NA
bASV3549	1	0	0	0.560611910581388	1	0	0	0	NA	NA
bASV3555	0	0	1	0.560611910581388	1	0	0	0	NA	NA
bASV3559	0	0	1	0.51907489533783	1	0	0	0	NA	NA
bASV3562	0	1	0	0.560611910581388	1	0	0	0	NA	NA
bASV3570	0	1	0	0.560611910581388	1	0	0	0	NA	NA
bASV3581	0	0	1	0.560611910581388	1	0	0	0	NA	NA
bASV3587	0	0	1	0.560611910581388	1	0	0	0	NA	NA
bASV3589	1	0	0	0.560611910581388	1	0	0	0	NA	NA
bASV3591	0	1	0	0.560611910581388	1	0	0	0	NA	NA
bASV3593	0	1	0	0.560611910581388	1	0	0	0	NA	NA
bASV3595	1	0	0	0.560611910581388	1	0	0	0	NA	NA
bASV3601	1	0	0	0.560611910581388	1	0	0	0	NA	NA
bASV3604	1	1	0	0.520272749622134	1	0	0	0	NA	NA
bASV3605	0	1	0	0.560611910581388	1	0	0	0	NA	NA
bASV3607	0	1	0	0.560611910581388	1	0	0	0	NA	NA
bASV3608	0	0	1	0.560611910581388	1	0	0	0	NA	NA
bASV3611	0	1	0	0.560611910581388	1	0	0	0	NA	NA
bASV3614	0	0	1	0.560611910581388	1	0	0	0	NA	NA
bASV3616	1	0	0	0.560611910581388	1	0	0	0	NA	NA
bASV3617	0	0	1	0.560611910581388	1	0	0	0	NA	NA
bASV3618	0	1	0	0.560611910581388	1	0	0	0	NA	NA
bASV3640	1	0	0	0.560611910581388	1	0	0	0	NA	NA
bASV3643	1	0	0	0.560611910581388	1	0	0	0	NA	NA
bASV3644	0	1	0	0.560611910581388	1	0	0	0	NA	NA
bASV3645	1	0	0	0.560611910581388	1	0	0	0	NA	NA
bASV3652	1	0	1	0.505964425626941	1	0	0	0	NA	NA
bASV3655	0	1	0	0.560611910581388	1	0	0	0	NA	NA
bASV3658	0	1	0	0.560611910581388	1	0	0	0	NA	NA
bASV3665	1	0	0	0.560611910581388	1	0	0	0	NA	NA
bASV3666	0	0	1	0.560611910581388	1	0	0	0	NA	NA
bASV3670	1	0	0	0.560611910581388	1	0	0	0	NA	NA
bASV3673	1	0	0	0.560611910581388	1	0	0	0	NA	NA
bASV3675	0	1	0	0.560611910581388	1	0	0	0	NA	NA
bASV3678	1	0	0	0.560611910581388	1	0	0	0	NA	NA
bASV3686	1	0	0	0.534522483824849	1	0	0	0	NA	NA
bASV3696	1	0	0	0.560611910581388	1	0	0	0	NA	NA
bASV3701	0	0	1	0.560611910581388	1	0	0	0	NA	NA
bASV3706	0	1	0	0.560611910581388	1	0	0	0	NA	NA
bASV3710	1	0	0	0.560611910581388	1	0	0	0	NA	NA
bASV3713	0	1	0	0.560611910581388	1	0	0	0	NA	NA
bASV3715	0	0	1	0.560611910581388	1	0	0	0	NA	NA
bASV3727	0	0	1	0.560611910581388	1	0	0	0	NA	NA
bASV3729	1	0	0	0.560611910581388	1	0	0	0	NA	NA
bASV3732	0	1	0	0.560611910581388	1	0	0	0	NA	NA
bASV3740	0	1	0	0.771738369201142	0.085	0	0	0	NA	NA
bASV3747	0	0	1	0.560611910581388	1	0	0	0	NA	NA
bASV3748	0	0	1	0.560611910581388	1	0	0	0	NA	NA
bASV3749	0	1	0	0.560611910581388	1	0	0	0	NA	NA
bASV3750	1	0	0	0.560611910581388	1	0	0	0	NA	NA
bASV3751	0	0	1	0.560611910581388	1	0	0	0	NA	NA
bASV3761	0	1	0	0.560611910581388	1	0	0	0	NA	NA
bASV3766	0	1	0	0.560611910581388	1	0	0	0	NA	NA
bASV3769	0	0	1	0.560611910581388	1	0	0	0	NA	NA
bASV3776	1	0	0	0.560611910581388	1	0	0	0	NA	NA
bASV3778	0	1	0	0.560611910581388	1	0	0	0	NA	NA
bASV3779	1	0	0	0.560611910581388	1	0	0	0	NA	NA
bASV3780	0	0	1	0.560611910581388	1	0	0	0	NA	NA
bASV3782	0	0	1	0.560611910581388	1	0	0	0	NA	NA
bASV3783	0	1	0	0.560611910581388	1	0	0	0	NA	NA
bASV3784	1	0	0	0.560611910581388	1	0	0	0	NA	NA
bASV3785	0	1	0	0.560611910581388	1	0	0	0	NA	NA
bASV3790	1	0	0	0.560611910581388	1	0	0	0	NA	NA
bASV3794	0	1	0	0.560611910581388	1	0	0	0	NA	NA
bASV3797	0	1	0	0.534522483824849	1	0	0	0	NA	NA
bASV3798	1	0	0	0.560611910581388	1	0	0	0	NA	NA
bASV3800	0	1	0	0.560611910581388	1	0	0	0	NA	NA
bASV3802	1	0	0	0.560611910581388	1	0	0	0	NA	NA
bASV3804	0	1	0	0.560611910581388	1	0	0	0	NA	NA
bASV3806	0	0	1	0.560611910581388	1	0	0	0	NA	NA
bASV3808	0	0	1	0.560611910581388	1	0	0	0	NA	NA
bASV3809	0	0	1	0.560611910581388	1	0	0	0	NA	NA
bASV3812	0	1	0	0.560611910581388	1	0	0	0	NA	NA
bASV3815	1	0	0	0.560611910581388	1	0	0	0	NA	NA
bASV3816	1	0	0	0.560611910581388	1	0	0	0	NA	NA
bASV3823	1	0	0	0.560611910581388	1	0	0	0	NA	NA
bASV3827	0	1	0	0.560611910581388	1	0	0	0	NA	NA
bASV3829	0	0	1	0.560611910581388	1	0	0	0	NA	NA
bASV3830	0	0	1	0.560611910581388	1	0	0	0	NA	NA
bASV3832	1	0	0	0.560611910581388	1	0	0	0	NA	NA
bASV3833	1	0	0	0.560611910581388	1	0	0	0	NA	NA
bASV3834	1	0	0	0.560611910581388	1	0	0	0	NA	NA
bASV3841	1	0	0	0.534522483824849	1	0	0	0	NA	NA
bASV3842	1	0	0	0.560611910581388	1	0	0	0	NA	NA
bASV3850	0	1	0	0.560611910581388	1	0	0	0	NA	NA
bASV3853	0	1	0	0.560611910581388	1	0	0	0	NA	NA
bASV3856	0	0	1	0.560611910581388	1	0	0	0	NA	NA
bASV3857	0	0	1	0.560611910581388	1	0	0	0	NA	NA
bASV3858	1	0	0	0.560611910581388	1	0	0	0	NA	NA
bASV3860	0	0	1	0.560611910581388	1	0	0	0	NA	NA
bASV3861	0	1	0	0.560611910581388	1	0	0	0	NA	NA
bASV3862	0	1	0	0.560611910581388	1	0	0	0	NA	NA
bASV3863	0	0	1	0.54232614454664	1	0	0	0	NA	NA
bASV3864	1	0	0	0.560611910581388	1	0	0	0	NA	NA
bASV3869	0	1	0	0.560611910581388	1	0	0	0	NA	NA
bASV3870	0	0	1	0.531193978589169	1	0	0	0	NA	NA
bASV3874	0	0	1	0.560611910581388	1	0	0	0	NA	NA
bASV3876	1	0	0	0.560611910581388	1	0	0	0	NA	NA
bASV3878	1	0	0	0.560611910581388	1	0	0	0	NA	NA
bASV3881	0	0	1	0.560611910581388	1	0	0	0	NA	NA
bASV3884	0	1	0	0.560611910581388	1	0	0	0	NA	NA
bASV3885	1	0	0	0.560611910581388	1	0	0	0	NA	NA
bASV3889	0	0	1	0.560611910581388	1	0	0	0	NA	NA
bASV3890	1	0	0	0.560611910581388	1	0	0	0	NA	NA
bASV3891	0	1	0	0.560611910581388	1	0	0	0	NA	NA
bASV3892	1	0	0	0.560611910581388	1	0	0	0	NA	NA
bASV3896	0	1	0	0.560611910581388	1	0	0	0	NA	NA
bASV3904	0	0	1	0.560611910581388	1	0	0	0	NA	NA
bASV3908	1	0	0	0.560611910581388	1	0	0	0	NA	NA
bASV3910	1	0	0	0.560611910581388	1	0	0	0	NA	NA
bASV3917	1	0	0	0.560611910581388	1	0	0	0	NA	NA
bASV3925	0	0	1	0.560611910581388	1	0	0	0	NA	NA
bASV3933	0	0	1	0.560611910581388	1	0	0	0	NA	NA
bASV3934	0	0	1	0.560611910581388	1	0	0	0	NA	NA
bASV3935	0	1	0	0.560611910581388	1	0	0	0	NA	NA
bASV3943	1	0	0	0.560611910581388	1	0	0	0	NA	NA
bASV3946	0	1	0	0.560611910581388	1	0	0	0	NA	NA
bASV3951	0	0	1	0.560611910581388	1	0	0	0	NA	NA
bASV3957	0	0	1	0.560611910581388	1	0	0	0	NA	NA
bASV3958	1	0	0	0.560611910581388	1	0	0	0	NA	NA
bASV3961	0	0	1	0.560611910581388	1	0	0	0	NA	NA
bASV3962	1	0	0	0.560611910581388	1	0	0	0	NA	NA
bASV3968	0	1	0	0.760885910252682	0.085	0	0	0	NA	NA
bASV3972	0	0	1	0.560611910581388	1	0	0	0	NA	NA
bASV3974	0	1	0	0.560611910581388	1	0	0	0	NA	NA
bASV3975	0	1	0	0.560611910581388	1	0	0	0	NA	NA
bASV3982	1	0	0	0.560611910581388	1	0	0	0	NA	NA
bASV3983	0	0	1	0.560611910581388	1	0	0	0	NA	NA
bASV3984	0	1	0	0.560611910581388	1	0	0	0	NA	NA
bASV3986	0	1	0	0.560611910581388	1	0	0	0	NA	NA
bASV3990	1	0	0	0.560611910581388	1	0	0	0	NA	NA
bASV3991	1	0	0	0.560611910581388	1	0	0	0	NA	NA
bASV4003	1	0	0	0.560611910581388	1	0	0	0	NA	NA
bASV4010	1	0	0	0.560611910581388	1	0	0	0	NA	NA
bASV4014	0	1	0	0.54232614454664	1	0	0	0	NA	NA
bASV4015	0	1	0	0.560611910581388	1	0	0	0	NA	NA
bASV4017	1	0	0	0.560611910581388	1	0	0	0	NA	NA
bASV4018	0	1	0	0.560611910581388	1	0	0	0	NA	NA
bASV4034	1	0	0	0.560611910581388	1	0	0	0	NA	NA
bASV4035	0	1	0	0.560611910581388	1	0	0	0	NA	NA
bASV4037	0	0	1	0.560611910581388	1	0	0	0	NA	NA
bASV4039	0	1	0	0.560611910581388	1	0	0	0	NA	NA
bASV4044	0	0	1	0.560611910581388	1	0	0	0	NA	NA
bASV4047	1	0	0	0.560611910581388	1	0	0	0	NA	NA
bASV4050	0	1	0	0.560611910581388	1	0	0	0	NA	NA
bASV4061	0	1	0	0.560611910581388	1	0	0	0	NA	NA
bASV4063	0	1	0	0.560611910581388	1	0	0	0	NA	NA
bASV4067	1	0	0	0.560611910581388	1	0	0	0	NA	NA
bASV4068	0	1	0	0.512989176042577	1	0	0	0	NA	NA
bASV4069	0	1	0	0.560611910581388	1	0	0	0	NA	NA
bASV4073	1	0	0	0.560611910581388	1	0	0	0	NA	NA
bASV4076	0	0	1	0.560611910581388	1	0	0	0	NA	NA
bASV4077	0	1	0	0.560611910581388	1	0	0	0	NA	NA
bASV4081	0	0	1	0.542720420239974	1	0	0	0	NA	NA
bASV4084	0	1	0	0.560611910581388	1	0	0	0	NA	NA
bASV4086	1	0	0	0.560611910581388	1	0	0	0	NA	NA
bASV4087	1	0	0	0.560611910581388	1	0	0	0	NA	NA
bASV4093	0	0	1	0.560611910581388	1	0	0	0	NA	NA
bASV4095	1	0	0	0.560611910581388	1	0	0	0	NA	NA
bASV4099	0	0	1	0.560611910581388	1	0	0	0	NA	NA
bASV4100	0	1	0	0.560611910581388	1	0	0	0	NA	NA
bASV4102	1	0	0	0.560611910581388	1	0	0	0	NA	NA
bASV4107	1	0	0	0.560611910581388	1	0	0	0	NA	NA
bASV4110	1	0	0	0.560611910581388	1	0	0	0	NA	NA
bASV4111	1	0	0	0.560611910581388	1	0	0	0	NA	NA
bASV4121	1	0	0	0.560611910581388	1	0	0	0	NA	NA
bASV4127	0	1	0	0.560611910581388	1	0	0	0	NA	NA
bASV4128	0	0	1	0.560611910581388	1	0	0	0	NA	NA
bASV4132	1	0	0	0.560611910581388	1	0	0	0	NA	NA
bASV4136	1	0	0	0.560611910581388	1	0	0	0	NA	NA
bASV4141	1	0	0	0.560611910581388	1	0	0	0	NA	NA
bASV4144	1	0	0	0.560611910581388	1	0	0	0	NA	NA
bASV4149	0	1	0	0.560611910581388	1	0	0	0	NA	NA
bASV4157	1	0	0	0.560611910581388	1	0	0	0	NA	NA
bASV4159	0	0	1	0.560611910581388	1	0	0	0	NA	NA
bASV4160	0	0	1	0.560611910581388	1	0	0	0	NA	NA
bASV4172	0	1	0	0.560611910581388	1	0	0	0	NA	NA
bASV4173	0	1	0	0.560611910581388	1	0	0	0	NA	NA
bASV4174	1	0	0	0.560611910581388	1	0	0	0	NA	NA
bASV4175	0	1	0	0.560611910581388	1	0	0	0	NA	NA
bASV4179	0	1	0	0.560611910581388	1	0	0	0	NA	NA
bASV4185	0	0	1	0.560611910581388	1	0	0	0	NA	NA
bASV4188	0	0	1	0.560611910581388	1	0	0	0	NA	NA
bASV4190	1	0	0	0.560611910581388	1	0	0	0	NA	NA
bASV4192	0	0	1	0.560611910581388	1	0	0	0	NA	NA
bASV4198	0	0	1	0.560611910581388	1	0	0	0	NA	NA
bASV4202	0	1	0	0.560611910581388	1	0	0	0	NA	NA
bASV4206	0	0	1	0.560611910581388	1	0	0	0	NA	NA
bASV4207	1	0	0	0.560611910581388	1	0	0	0	NA	NA
bASV4209	1	0	0	0.560611910581388	1	0	0	0	NA	NA
bASV4210	1	0	0	0.560611910581388	1	0	0	0	NA	NA
bASV4211	1	0	0	0.560611910581388	1	0	0	0	NA	NA
bASV4212	1	0	0	0.560611910581388	1	0	0	0	NA	NA
bASV4214	0	0	1	0.560611910581388	1	0	0	0	NA	NA
bASV4218	1	0	0	0.560611910581388	1	0	0	0	NA	NA
bASV4220	1	0	0	0.560611910581388	1	0	0	0	NA	NA
bASV4223	0	0	1	0.560611910581388	1	0	0	0	NA	NA
bASV4226	0	1	0	0.560611910581388	1	0	0	0	NA	NA
bASV4229	0	0	1	0.560611910581388	1	0	0	0	NA	NA
bASV4232	1	0	0	0.560611910581388	1	0	0	0	NA	NA
bASV4234	1	0	0	0.560611910581388	1	0	0	0	NA	NA
bASV4235	0	1	0	0.560611910581388	1	0	0	0	NA	NA

## Sheet: S
ASV	SA-S	SA-F	SA-M	stat	p.value	edgeR	csASV	Network	Module	Degree
bASV2	1	1	1	0.544057752772283	0.215	0	0	0	NA	NA
bASV3	1	0	0	0.650919034651117	0.035	0	0	0	NA	NA
bASV5	0	1	0	0.407058603242054	0.985	0	0	0	NA	NA
bASV6	1	1	1	0.572953950943006	0.085	0	0	0	NA	NA
bASV8	0	1	0	0.547821152190289	0.225	0	0	0	NA	NA
bASV9	1	0	1	0.54854454907862	0.17	0	0	0	NA	NA
bASV10	1	0	1	0.541267708006464	0.23	0	1	0	NA	NA
bASV11	1	0	1	0.677247609464109	0.015	0	1	0	NA	NA
bASV12	0	0	1	0.676788064919027	0.01	0	0	0	NA	NA
bASV16	1	0	1	0.598982018960221	0.12	0	0	0	NA	NA
bASV18	1	0	1	0.517072030568869	0.305	0	0	0	NA	NA
bASV19	0	1	0	0.374520838999795	0.86	0	0	0	NA	NA
bASV20	0	1	0	0.69784736242844	0.005	0	0	1	Module_11	2
bASV21	0	1	0	0.579508091296117	0.11	0	0	0	NA	NA
bASV22	0	1	1	0.521379495456397	1	1	0	0	NA	NA
bASV23	0	0	1	0.652337193511572	0.005	0	0	1	Module_49	1
bASV24	0	1	1	0.479680440271099	0.46	0	0	0	NA	NA
bASV25	0	0	1	0.682212111069518	0.005	0	0	0	NA	NA
bASV26	0	1	0	0.540210586111041	0.2	0	0	0	NA	NA
bASV27	1	0	1	0.658991734404656	0.02	0	0	1	Module_18	1
bASV29	1	0	1	0.815116029632498	0.005	0	1	0	NA	NA
bASV30	0	1	0	0.514747200189738	0.26	0	0	0	NA	NA
bASV31	1	1	0	0.488134903816943	0.405	0	0	0	NA	NA
bASV32	1	0	0	0.57206924248996	0.12	0	0	1	Module_17	1
bASV33	1	0	1	0.742720600470593	0.005	0	0	0	NA	NA
bASV34	0	1	0	0.555321787096286	0.17	0	0	0	NA	NA
bASV36	0	0	1	0.542258273395402	1	0	0	0	NA	NA
bASV40	0	1	0	0.490852904686412	0.5	0	0	1	Module_74	1
bASV42	1	1	1	0.584036873633677	0.115	0	0	0	NA	NA
bASV45	0	1	0	0.637711837907006	0.025	0	0	1	Module_11	2
bASV47	1	0	0	0.516901060164285	0.285	0	0	0	NA	NA
bASV48	0	0	1	0.592225316182517	0.105	0	0	0	NA	NA
bASV49	1	1	1	0.668727068114084	0.03	0	1	0	NA	NA
bASV51	1	0	1	0.417636165013734	0.725	0	0	0	NA	NA
bASV52	1	0	1	0.73211302174042	0.005	0	1	0	NA	NA
bASV53	1	1	1	0.583198239650712	0.125	0	0	0	NA	NA
bASV54	1	0	1	0.561136717696356	0.155	0	0	0	NA	NA
bASV55	1	1	1	0.366432413672279	0.845	0	0	0	NA	NA
bASV56	1	0	1	0.568593200539469	0.2	0	0	0	NA	NA
bASV58	0	1	0	0.510576217934739	0.32	0	0	0	NA	NA
bASV59	1	1	0	0.431923722851491	0.665	0	0	0	NA	NA
bASV60	0	1	0	0.560405255913112	0.205	0	0	0	NA	NA
bASV61	1	0	0	0.631250336457987	0.03	0	0	1	Module_17	1
bASV63	1	0	1	0.590699306061766	0.065	0	0	0	NA	NA
bASV64	1	0	1	0.542175658395336	0.245	0	0	0	NA	NA
bASV65	1	1	1	0.47528701819952	0.435	0	0	0	NA	NA
bASV67	0	0	1	0.64169177252468	0.04	0	0	0	NA	NA
bASV68	1	0	1	0.355930737159759	0.915	0	0	0	NA	NA
bASV70	1	1	0	0.603659494639554	0.11	0	0	0	NA	NA
bASV71	1	0	1	0.517829475590282	0.285	0	0	0	NA	NA
bASV72	0	1	0	0.66250577762496	0.015	0	0	0	NA	NA
bASV73	1	0	0	0.619668449739068	0.04	0	1	0	NA	NA
bASV74	1	1	0	0.414731608028411	0.715	0	0	0	NA	NA
bASV75	1	1	0	0.481993683178524	0.4	0	0	0	NA	NA
bASV79	0	1	0	0.618044246017556	0.065	0	1	0	NA	NA
bASV82	1	1	1	0.572096114327166	0.1	0	0	0	NA	NA
bASV84	0	1	1	0.543022886283586	0.19	0	0	0	NA	NA
bASV85	0	1	0	0.52273307423213	0.3	0	0	0	NA	NA
bASV86	0	1	1	0.549210131200022	0.155	0	0	0	NA	NA
bASV90	0	1	0	0.604758603279127	0.07	0	0	0	NA	NA
bASV91	0	0	1	0.529121643506427	0.31	0	0	0	NA	NA
bASV92	0	0	1	0.627176685427508	0.04	0	0	0	NA	NA
bASV94	1	0	1	0.742424449897981	0.005	0	0	1	Module_46	1
bASV95	1	0	1	0.648139501692982	0.065	0	0	0	NA	NA
bASV96	1	0	1	0.70153611454487	0.01	0	0	0	NA	NA
bASV98	0	0	1	0.517834547523152	0.28	0	0	0	NA	NA
bASV99	1	0	0	0.637255713174899	0.025	0	0	0	NA	NA
bASV101	0	1	1	0.550598802572559	0.18	0	0	0	NA	NA
bASV102	0	1	0	0.547630273755498	0.2	0	0	0	NA	NA
bASV103	1	0	1	0.462749198764014	0.575	0	0	1	Module_5	1
bASV105	1	0	1	0.538203360469357	0.23	0	0	0	NA	NA
bASV106	1	1	0	0.425873672146324	0.68	0	0	0	NA	NA
bASV107	0	1	1	0.496451934097373	0.335	0	0	0	NA	NA
bASV108	1	1	0	0.477779965714348	0.47	0	0	0	NA	NA
bASV109	0	0	1	0.519501995028219	0.325	0	0	0	NA	NA
bASV110	0	1	1	0.419810843524188	0.65	0	0	0	NA	NA
bASV113	1	1	1	0.633941025209708	0.03	0	0	0	NA	NA
bASV114	1	1	1	0.44447953135302	0.655	0	0	0	NA	NA
bASV115	1	0	1	0.576731145078406	0.145	0	0	0	NA	NA
bASV116	0	1	1	0.575625282447789	0.115	0	0	1	Module_79	1
bASV121	1	0	1	0.461691	0.515	0	0	0	NA	NA
bASV122	0	1	1	0.585266069293484	0.125	0	0	0	NA	NA
bASV123	0	0	1	0.670201611340691	0.01	0	0	0	NA	NA
bASV127	1	0	1	0.602995811373544	0.05	0	0	0	NA	NA
bASV130	0	1	0	0.406458886146983	0.945	0	0	0	NA	NA
bASV131	1	0	1	0.474727620993503	0.455	0	0	0	NA	NA
bASV132	1	0	0	0.515606303567568	0.295	0	0	0	NA	NA
bASV133	0	1	1	0.504214301238494	1	0	0	0	NA	NA
bASV134	0	1	1	0.548423112630822	0.215	0	0	1	Module_79	1
bASV135	0	0	1	0.647275722337841	0.02	0	0	0	NA	NA
bASV136	0	1	0	0.432601557885521	0.645	0	0	0	NA	NA
bASV139	0	1	0	0.539753668166754	0.985	0	0	1	Module_34	2
bASV140	1	0	1	0.565568204250339	0.255	0	0	0	NA	NA
bASV141	0	1	0	0.514540843899292	0.38	0	0	0	NA	NA
bASV143	0	0	1	0.546109108622887	0.22	0	0	0	NA	NA
bASV145	0	1	0	0.707253406706072	0.015	0	0	0	NA	NA
bASV146	0	0	1	0.466870044298875	0.505	0	0	1	Module_68	1
bASV148	0	0	1	0.703666328528139	0.02	0	1	0	NA	NA
bASV149	1	0	0	0.515216968388036	0.365	0	0	0	NA	NA
bASV150	0	1	0	0.581530453471217	0.14	0	0	0	NA	NA
bASV152	1	1	1	0.58538491131625	0.11	0	0	0	NA	NA
bASV153	0	1	1	0.433073267823196	0.685	0	0	0	NA	NA
bASV157	0	0	1	0.483348104499527	0.51	0	0	1	Module_12	1
bASV159	0	0	1	0.700295801814925	0.035	0	1	0	NA	NA
bASV160	0	0	1	0.455736807841845	0.645	0	0	0	NA	NA
bASV162	0	0	1	0.58930950002924	0.095	0	0	0	NA	NA
bASV163	0	1	0	0.551231225833138	0.255	0	0	0	NA	NA
bASV166	0	1	1	0.364778019069192	0.865	0	0	0	NA	NA
bASV167	1	1	0	0.35707939692015	0.935	0	0	0	NA	NA
bASV169	0	1	0	0.436226960837454	1	0	0	0	NA	NA
bASV173	0	1	0	0.609088110077192	0.1	0	0	1	Module_8	1
bASV174	0	0	1	0.487612845005365	0.435	0	0	0	NA	NA
bASV176	1	0	0	0.463130526567656	0.635	0	0	0	NA	NA
bASV177	1	1	0	0.597814345035631	0.08	0	0	0	NA	NA
bASV178	0	1	1	0.461112200260877	0.49	0	0	0	NA	NA
bASV179	1	1	0	0.609347281040483	0.14	0	0	0	NA	NA
bASV182	1	1	0	0.34613097318416	0.945	0	0	0	NA	NA
bASV183	1	0	1	0.565853973024107	0.49	0	0	0	NA	NA
bASV184	1	0	1	0.554032991643548	0.185	0	0	0	NA	NA
bASV185	1	0	1	0.520075719180859	0.63	0	0	0	NA	NA
bASV186	1	0	1	0.638349604839607	0.055	0	0	1	Module_15	1
bASV187	1	1	0	0.716567105025946	0.005	0	0	1	Module_46	2
bASV189	1	1	1	0.427542936626984	0.67	0	0	0	NA	NA
bASV190	0	1	1	0.444983829503489	0.575	0	0	0	NA	NA
bASV191	1	1	1	0.542297977072109	0.215	0	0	0	NA	NA
bASV192	0	1	0	0.330903628212527	0.96	0	0	0	NA	NA
bASV193	0	1	1	0.518513035269475	0.245	0	0	0	NA	NA
bASV195	1	0	1	0.573292772331249	0.085	0	0	0	NA	NA
bASV200	0	1	1	0.688511389643131	0.015	0	1	0	NA	NA
bASV201	0	1	1	0.505499388088561	0.26	0	0	0	NA	NA
bASV203	1	1	1	0.535452897903792	0.22	0	0	0	NA	NA
bASV204	1	0	0	0.460754601321196	0.645	0	0	0	NA	NA
bASV208	0	1	0	0.354258456448339	0.895	0	0	0	NA	NA
bASV211	1	0	1	0.642216203568353	0.05	0	0	0	NA	NA
bASV213	0	1	0	0.266204184797867	0.985	0	0	0	NA	NA
bASV216	0	1	0	0.478425699082123	0.44	0	0	1	Module_11	1
bASV217	1	0	1	0.665285959272253	0.035	0	0	0	NA	NA
bASV219	0	1	0	0.533736572458749	0.315	0	0	1	Module_6	10
bASV220	0	1	1	0.467011806383013	0.58	0	0	0	NA	NA
bASV221	0	1	1	0.436846885700928	1	0	0	0	NA	NA
bASV222	1	0	0	0.514167326323521	0.305	0	0	0	NA	NA
bASV224	0	1	0	0.681058085259399	0.04	0	0	0	NA	NA
bASV225	1	0	0	0.566086193625495	0.18	0	0	0	NA	NA
bASV226	1	1	1	0.435701910108114	0.63	0	0	0	NA	NA
bASV228	1	0	0	0.540648200456283	0.305	0	0	0	NA	NA
bASV229	1	0	0	0.549812356293259	0.2	0	0	0	NA	NA
bASV230	0	0	1	0.55114148250599	0.175	0	0	0	NA	NA
bASV231	0	1	0	0.559064319743904	1	0	0	0	NA	NA
bASV232	1	0	1	0.623908350952599	0.075	0	0	1	Module_15	1
bASV234	1	0	1	0.497769783798782	0.55	0	0	1	Module_11	1
bASV236	0	1	1	0.531737238870608	0.215	0	0	0	NA	NA
bASV237	0	1	0	0.359744159066541	0.91	0	0	0	NA	NA
bASV238	1	1	0	0.687520077947638	0.01	0	0	0	NA	NA
bASV239	1	0	0	0.316786720376711	0.97	0	0	1	Module_74	1
bASV241	0	1	0	0.413389911357586	0.78	0	0	0	NA	NA
bASV242	0	1	0	0.62502075617495	0.04	0	0	0	NA	NA
bASV246	1	0	1	0.538813000713089	0.395	0	0	0	NA	NA
bASV248	0	1	0	0.692276950047072	0.01	0	0	0	NA	NA
bASV249	1	0	1	0.400210365089387	0.885	0	0	0	NA	NA
bASV250	1	0	0	0.558665083739821	0.18	0	0	0	NA	NA
bASV251	0	1	0	0.616557728850302	0.09	0	0	1	Module_1	1
bASV252	0	1	0	0.531915484610907	0.285	0	0	1	Module_34	3
bASV255	1	1	1	0.539278874578241	0.27	0	0	0	NA	NA
bASV258	0	1	1	0.3599396731311	1	0	0	0	NA	NA
bASV260	1	0	0	0.473748572672989	0.525	0	0	0	NA	NA
bASV262	1	0	0	0.505533894585396	0.4	0	0	0	NA	NA
bASV263	0	1	0	0.583178923496378	0.115	0	0	1	Module_6	5
bASV264	1	1	1	0.607091148842963	0.08	0	1	1	Module_43	1
bASV265	1	0	1	0.584440845007641	0.2	0	0	1	Module_9	3
bASV267	0	1	0	0.458030675051409	0.61	0	0	0	NA	NA
bASV268	0	0	1	0.797621488951161	0.005	0	0	0	NA	NA
bASV270	1	0	0	0.602183726702908	0.36	0	0	0	NA	NA
bASV272	0	1	0	0.466120716486233	1	0	0	1	Module_5	3
bASV274	1	0	1	0.452802625006744	0.655	0	0	0	NA	NA
bASV275	0	1	0	0.522351925772117	0.345	0	0	0	NA	NA
bASV276	0	1	1	0.495116876765397	1	0	0	1	Module_34	2
bASV278	1	0	1	0.54091113488928	0.495	0	0	0	NA	NA
bASV281	1	0	1	0.523885831432397	0.31	0	0	0	NA	NA
bASV282	1	1	0	0.398996343255985	0.925	0	0	0	NA	NA
bASV284	1	0	1	0.62982271012441	0.06	0	0	0	NA	NA
bASV285	1	1	1	0.436243458855104	0.895	0	0	0	NA	NA
bASV286	1	0	0	0.661146360199965	0.025	0	0	0	NA	NA
bASV287	1	0	1	0.573773607320955	0.07	0	0	0	NA	NA
bASV291	1	1	1	0.514141676431899	0.345	0	0	0	NA	NA
bASV292	0	0	1	0.696829248401332	0.025	0	0	1	Module_32	1
bASV293	1	0	0	0.5375	0.275	0	0	0	NA	NA
bASV294	0	0	1	0.439294962992706	0.67	0	0	0	NA	NA
bASV295	1	1	1	0.597517968563622	0.065	0	0	0	NA	NA
bASV296	1	0	0	0.508877785472536	0.385	0	0	0	NA	NA
bASV299	1	1	1	0.718873092756943	0.015	0	0	1	Module_46	3
bASV301	0	1	1	0.54691591862171	0.235	0	0	0	NA	NA
bASV302	1	0	1	0.571822077747924	0.18	0	0	0	NA	NA
bASV306	1	0	0	0.502711707462329	0.36	0	1	0	NA	NA
bASV309	1	0	0	0.493732075462776	0.345	0	0	0	NA	NA
bASV310	1	0	0	0.54932688886592	0.43	0	0	0	NA	NA
bASV312	0	0	1	0.471412646841515	0.51	0	0	0	NA	NA
bASV313	0	0	1	0.476149310253705	0.455	0	0	0	NA	NA
bASV314	0	1	1	0.458899950848811	0.61	0	0	0	NA	NA
bASV315	1	0	1	0.527241413400435	0.305	0	0	0	NA	NA
bASV316	0	1	0	0.66763163790921	0.01	0	1	0	NA	NA
bASV318	0	1	0	0.560852413871253	0.195	0	0	0	NA	NA
bASV319	1	0	0	0.405176988178647	0.76	0	0	0	NA	NA
bASV320	1	0	0	0.56382187349463	0.18	0	0	0	NA	NA
bASV321	0	1	0	0.560611910581388	1	0	0	0	NA	NA
bASV322	1	0	1	0.523104746292595	1	0	0	0	NA	NA
bASV323	1	0	1	0.590617958683444	0.15	0	0	1	Module_107	2
bASV325	1	0	0	0.536591218301113	0.245	0	0	0	NA	NA
bASV326	0	1	1	0.414444299801747	0.76	0	0	0	NA	NA
bASV327	0	1	0	0.382222089301049	0.845	0	0	0	NA	NA
bASV328	1	1	1	0.396577186824945	0.895	0	0	0	NA	NA
bASV330	1	1	0	0.501978841355965	0.445	0	0	1	Module_35	1
bASV333	1	0	0	0.399781429279961	0.9	0	0	0	NA	NA
bASV335	0	1	0	0.754755513670663	0.01	0	1	1	Module_3	6
bASV340	0	1	1	0.521630752921483	0.315	0	0	0	NA	NA
bASV341	1	1	0	0.456463373174655	0.645	0	0	0	NA	NA
bASV342	0	1	1	0.42865371504638	0.835	0	0	0	NA	NA
bASV343	1	0	0	0.612747167254838	0.04	0	0	0	NA	NA
bASV344	1	0	0	0.506275087575013	0.335	0	0	0	NA	NA
bASV345	1	0	0	0.45755226559599	1	0	0	1	Module_14	1
bASV346	1	1	0	0.388083478185691	0.87	0	0	0	NA	NA
bASV350	1	0	0	0.534361062746682	0.245	0	0	0	NA	NA
bASV357	0	1	0	0.439818261043949	0.63	0	0	0	NA	NA
bASV358	0	1	0	0.448917295563899	0.81	0	0	1	Module_73	1
bASV361	0	1	0	0.610905461115302	0.06	0	0	0	NA	NA
bASV362	0	1	0	0.443996391263579	0.615	0	0	0	NA	NA
bASV369	0	0	1	0.614752844752337	0.07	0	0	1	Module_9	1
bASV372	1	1	0	0.54275546712202	0.24	0	0	0	NA	NA
bASV376	0	0	1	0.560611910581388	1	0	0	0	NA	NA
bASV377	0	1	0	0.520439355093333	1	0	0	1	Module_86	1
bASV379	1	0	0	0.564738017533512	0.17	0	0	0	NA	NA
bASV381	1	1	0	0.477155124191497	0.505	0	0	0	NA	NA
bASV382	1	0	0	0.596939175304398	0.1	0	0	0	NA	NA
bASV383	1	0	0	0.394688908179126	0.98	0	0	0	NA	NA
bASV384	0	1	0	0.448704549912212	0.57	0	0	0	NA	NA
bASV385	0	0	1	0.567674993645179	0.26	0	0	0	NA	NA
bASV386	0	0	1	0.484997455095772	0.45	0	0	1	Module_72	1
bASV393	1	0	0	0.599647990020065	0.16	0	0	0	NA	NA
bASV395	0	0	1	0.766259608013304	0.005	0	1	0	NA	NA
bASV399	1	0	0	0.481233851702988	0.485	0	0	0	NA	NA
bASV400	1	1	0	0.542132546900446	1	0	0	0	NA	NA
bASV402	1	1	0	0.630689880662047	0.07	0	0	0	NA	NA
bASV406	1	0	1	0.605853201774374	0.075	0	0	0	NA	NA
bASV408	1	0	0	0.474207143311683	0.86	0	0	0	NA	NA
bASV411	1	0	0	0.560611910581388	1	0	0	0	NA	NA
bASV413	0	1	1	0.345130692076398	0.87	0	0	0	NA	NA
bASV416	1	1	1	0.580395433447941	0.08	0	0	0	NA	NA
bASV418	1	0	1	0.504929918267857	0.415	0	0	0	NA	NA
bASV419	1	0	0	0.4896364832179	0.67	0	0	0	NA	NA
bASV421	1	0	0	0.58114016311954	0.18	0	0	1	Module_41	1
bASV422	1	0	0	0.554150641567644	0.485	0	0	0	NA	NA
bASV423	0	0	1	0.49647401957395	0.445	0	0	1	Module_10	2
bASV427	0	1	1	0.452927666519194	0.86	0	0	0	NA	NA
bASV429	0	1	0	0.42257190790638	0.73	0	0	1	Module_26	1
bASV431	0	0	1	0.439650232257607	0.945	0	0	1	Module_27	1
bASV433	0	1	0	0.570715175277654	0.16	0	0	0	NA	NA
bASV434	0	0	1	0.674584630652738	0.03	0	1	0	NA	NA
bASV437	0	0	1	0.659314548454689	0.06	0	0	0	NA	NA
bASV438	1	0	0	0.747546103537645	0.025	0	1	0	NA	NA
bASV439	1	0	1	0.639090084961265	0.045	0	0	1	Module_18	1
bASV440	1	1	1	0.415880479827221	0.735	0	0	1	Module_68	1
bASV444	0	1	0	0.755970247467354	0.015	0	0	1	Module_3	4
bASV445	0	0	1	0.549181011154599	0.19	0	0	0	NA	NA
bASV446	0	1	0	0.643136048462749	0.04	0	0	0	NA	NA
bASV447	0	1	0	0.517342819372778	0.3	0	0	1	Module_5	4
bASV450	1	0	0	0.560611910581388	1	0	0	0	NA	NA
bASV456	0	1	0	0.535152125889925	0.28	0	0	1	Module_35	1
bASV460	1	1	1	0.505340932567389	0.405	0	0	0	NA	NA
bASV461	0	1	1	0.509129715261181	0.42	0	0	1	Module_3	2
bASV463	0	0	1	0.539704968512568	0.18	0	0	0	NA	NA
bASV466	0	1	1	0.44760524419548	0.98	0	0	0	NA	NA
bASV469	0	0	1	0.6495138107865	0.04	0	0	0	NA	NA
bASV470	0	1	0	0.53416915384394	0.43	0	0	1	Module_6	3
bASV472	0	1	0	0.545352843157289	1	0	0	0	NA	NA
bASV475	1	1	0	0.57132304311006	0.145	0	0	0	NA	NA
bASV476	1	1	1	0.41080974526271	0.825	0	0	0	NA	NA
bASV479	1	0	1	0.617865047311933	0.08	0	0	0	NA	NA
bASV482	1	1	0	0.40973809144163	0.775	0	0	0	NA	NA
bASV484	0	0	1	0.560611910581388	1	0	0	0	NA	NA
bASV485	1	1	0	0.557329312286361	0.125	0	0	0	NA	NA
bASV486	0	1	1	0.513164181407238	1	0	0	1	Module_5	1
bASV487	1	0	0	0.497130620854603	0.355	0	0	0	NA	NA
bASV489	1	0	0	0.455813133342459	0.745	0	0	1	Module_77	1
bASV492	1	0	0	0.459181761012891	1	0	0	0	NA	NA
bASV495	1	0	0	0.440292944446652	0.715	0	0	0	NA	NA
bASV496	0	0	1	0.657471019385204	0.15	0	0	0	NA	NA
bASV497	0	1	0	0.569576266040744	0.22	0	0	0	NA	NA
bASV498	1	0	1	0.490378297557089	0.51	0	0	0	NA	NA
bASV503	1	0	0	0.589599965738364	0.15	0	0	0	NA	NA
bASV504	1	1	0	0.407115175550659	1	0	0	0	NA	NA
bASV505	1	1	1	0.404691647349981	1	0	0	0	NA	NA
bASV507	0	1	0	0.61544604641784	0.23	0	0	1	Module_3	1
bASV508	0	1	0	0.548029537341146	0.23	0	0	1	Module_34	2
bASV509	1	0	1	0.577301423347853	0.14	0	0	0	NA	NA
bASV513	1	0	1	0.501268833161271	0.39	0	0	0	NA	NA
bASV514	1	0	1	0.472033370930059	0.54	0	0	0	NA	NA
bASV515	1	1	0	0.497395750261838	0.37	0	0	0	NA	NA
bASV517	0	0	1	0.560611910581388	1	0	0	0	NA	NA
bASV523	0	0	1	0.607881284873928	0.245	0	0	0	NA	NA
bASV524	0	0	1	0.592113012793635	0.125	0	0	0	NA	NA
bASV527	0	0	1	0.660771074206132	0.19	0	0	1	Module_102	3
bASV528	0	1	0	0.46357493667838	1	0	0	0	NA	NA
bASV530	0	1	0	0.534184639177088	1	0	0	1	Module_5	6
bASV534	0	1	1	0.542000214063099	1	0	0	0	NA	NA
bASV535	1	0	0	0.554103769935712	0.46	0	0	0	NA	NA
bASV536	0	1	1	0.419268150764353	0.74	0	0	0	NA	NA
bASV540	1	0	1	0.482205756833992	1	0	0	1	Module_99	1
bASV541	1	1	0	0.552786060951632	0.23	0	0	0	NA	NA
bASV542	0	1	0	0.459010803433093	1	0	0	1	Module_62	1
bASV543	0	0	1	0.648236739667585	0.075	0	0	0	NA	NA
bASV544	1	1	0	0.43602006350342	0.795	0	0	1	Module_25	1
bASV546	1	0	0	0.509002566263541	0.69	0	0	0	NA	NA
bASV548	0	1	0	0.451113286276113	1	0	0	0	NA	NA
bASV553	1	0	1	0.677656174523364	0.015	0	0	0	NA	NA
bASV554	0	1	1	0.468195345095861	0.67	0	0	0	NA	NA
bASV555	1	0	0	0.522482256942733	0.375	0	0	0	NA	NA
bASV557	1	0	0	0.722751057557424	0.02	0	0	0	NA	NA
bASV559	0	1	1	0.463194402334206	0.77	0	0	0	NA	NA
bASV561	1	1	0	0.37676197782727	0.93	0	0	0	NA	NA
bASV563	0	0	1	0.534659746692031	0.23	0	0	0	NA	NA
bASV566	1	0	0	0.727648934329784	0.03	0	0	1	Module_46	1
bASV568	1	1	1	0.496390027891012	0.41	0	0	0	NA	NA
bASV573	0	1	0	0.448661091969398	0.575	0	0	0	NA	NA
bASV574	1	1	0	0.483828070752077	1	0	0	1	Module_92	1
bASV575	0	0	1	0.497493057690235	0.415	0	0	0	NA	NA
bASV576	0	1	0	0.488130959436211	0.575	0	0	0	NA	NA
bASV577	0	1	0	0.50908938635888	0.585	0	0	0	NA	NA
bASV581	1	0	0	0.467951942552985	1	0	0	0	NA	NA
bASV582	1	0	0	0.565271928788157	0.245	0	0	0	NA	NA
bASV584	0	0	1	0.560611910581388	1	0	0	0	NA	NA
bASV585	1	0	1	0.558221885855398	0.485	0	0	1	Module_61	3
bASV587	0	1	0	0.503928948637462	1	0	0	0	NA	NA
bASV588	0	0	1	0.42931260021122	0.795	0	0	0	NA	NA
bASV590	0	0	1	0.598675208821173	0.205	0	0	1	Module_6	1
bASV593	0	1	0	0.67490137161249	0.075	0	0	1	Module_8	1
bASV598	1	1	0	0.470610937105172	1	0	0	0	NA	NA
bASV599	0	0	1	0.464885964447876	0.95	0	0	0	NA	NA
bASV601	0	1	1	0.543861704768842	0.4	0	0	0	NA	NA
bASV603	1	0	0	0.501052284412515	1	0	0	0	NA	NA
bASV605	1	0	0	0.628471922753994	0.1	0	0	1	Module_61	1
bASV606	0	0	1	0.604215889850168	0.125	0	0	0	NA	NA
bASV607	1	0	0	0.488585762292568	1	0	0	1	Module_61	2
bASV608	0	0	1	0.626160098825639	0.095	0	0	0	NA	NA
bASV609	0	1	0	0.560611910581388	1	0	0	0	NA	NA
bASV612	0	0	1	0.629003806297651	0.15	0	0	1	Module_19	2
bASV616	0	1	1	0.458220037727203	1	0	0	0	NA	NA
bASV617	0	1	0	0.540673351857571	0.25	0	0	0	NA	NA
bASV618	0	0	1	0.510950035442974	0.62	0	0	0	NA	NA
bASV619	1	0	0	0.756258648488362	0.01	0	0	1	Module_46	1
bASV620	0	0	1	0.670421026981412	0.1	0	0	1	Module_107	2
bASV622	0	0	1	0.601715255292131	0.295	0	0	0	NA	NA
bASV624	1	0	0	0.516252818384789	1	0	0	0	NA	NA
bASV625	1	1	0	0.38736630923616	1	0	0	0	NA	NA
bASV627	1	1	0	0.677931522236616	0.035	0	0	0	NA	NA
bASV628	0	1	0	0.866284787446977	0.005	0	0	1	Module_3	3
bASV630	1	1	0	0.613138701130298	0.1	0	0	0	NA	NA
bASV633	0	0	1	0.515272009564528	1	0	0	1	Module_87	1
bASV636	0	1	0	0.551721412050442	0.59	0	0	0	NA	NA
bASV639	0	1	1	0.560931926113112	0.465	0	0	1	Module_5	6
bASV641	0	1	0	0.537777436999611	1	0	0	0	NA	NA
bASV645	1	0	0	0.556776608884123	0.195	0	0	0	NA	NA
bASV646	0	1	1	0.514363013794776	1	0	0	0	NA	NA
bASV649	0	0	1	0.560611910581388	1	0	0	0	NA	NA
bASV652	1	1	1	0.482750177059111	0.505	0	0	0	NA	NA
bASV653	0	0	1	0.5669673154629	0.3	0	0	1	Module_6	10
bASV654	1	1	1	0.459767667793084	0.73	0	0	0	NA	NA
bASV658	0	0	1	0.534376946099846	0.26	0	0	0	NA	NA
bASV660	0	1	0	0.507016899982716	1	0	0	0	NA	NA
bASV661	0	1	0	0.505908216725403	1	0	0	0	NA	NA
bASV663	0	0	1	0.596885292632629	0.125	0	0	1	Module_6	4
bASV665	1	0	1	0.563343657778324	0.155	0	0	0	NA	NA
bASV667	0	1	0	0.559212785634497	1	0	0	0	NA	NA
bASV669	1	0	0	0.488912584017707	1	0	0	1	Module_63	1
bASV671	1	0	1	0.549051137879919	0.23	0	0	0	NA	NA
bASV672	1	0	0	0.416818964227701	0.79	0	0	0	NA	NA
bASV673	0	1	0	0.657211460041871	0.12	0	0	1	Module_3	3
bASV674	0	1	0	0.441877099441365	0.8	0	0	1	Module_5	5
bASV678	1	0	0	0.512869930188619	0.29	0	0	0	NA	NA
bASV681	0	1	0	0.508639943101342	1	0	0	0	NA	NA
bASV682	0	1	0	0.560611910581388	1	0	0	0	NA	NA
bASV686	1	0	1	0.565069769269787	0.33	0	0	1	Module_9	3
bASV688	1	0	0	0.502846006611467	1	0	0	1	Module_82	1
bASV691	0	1	0	0.523415273952647	1	0	0	0	NA	NA
bASV693	1	0	1	0.520053938585162	1	0	0	0	NA	NA
bASV694	1	0	0	0.445902005063911	0.735	0	0	0	NA	NA
bASV695	0	0	1	0.549150532182362	0.145	0	0	0	NA	NA
bASV698	0	1	0	0.433882009101391	0.965	0	0	0	NA	NA
bASV700	0	0	1	0.509819109958575	1	0	0	0	NA	NA
bASV701	1	0	1	0.643036884802686	0.095	0	0	1	Module_102	3
bASV705	0	0	1	0.523137070853054	1	0	0	0	NA	NA
bASV706	0	1	1	0.520473912038298	1	0	0	0	NA	NA
bASV709	0	0	1	0.560611910581388	1	0	0	0	NA	NA
bASV711	0	1	0	0.478528721720485	1	0	0	1	Module_5	5
bASV712	1	0	0	0.516082806741936	1	0	0	0	NA	NA
bASV721	1	0	0	0.521842797840122	0.465	0	0	0	NA	NA
bASV722	1	0	1	0.645679791012235	0.055	0	0	1	Module_9	1
bASV724	1	0	1	0.490909632885179	0.52	0	0	1	Module_16	1
bASV727	0	0	1	0.560611910581388	1	0	0	0	NA	NA
bASV730	0	1	1	0.456377003448595	1	0	0	0	NA	NA
bASV734	0	0	1	0.521476611708618	0.68	0	0	0	NA	NA
bASV735	0	1	0	0.44363785300761	0.965	0	0	0	NA	NA
bASV737	0	0	1	0.66140473027624	0.065	0	0	0	NA	NA
bASV740	0	1	0	0.491034566583695	0.53	0	0	1	Module_3	1
bASV741	0	1	0	0.43883942464584	0.815	0	0	0	NA	NA
bASV746	0	1	0	0.448086289053433	0.805	0	0	0	NA	NA
bASV747	1	1	0	0.581509570196739	0.2	0	0	0	NA	NA
bASV750	0	1	0	0.47262406531699	1	0	0	0	NA	NA
bASV755	0	1	0	0.670984531330724	0.195	0	0	1	Module_53	1
bASV760	0	1	1	0.542027314799709	0.3	0	0	0	NA	NA
bASV761	0	1	0	0.535450238664272	0.32	0	0	1	Module_3	3
bASV762	0	1	0	0.560611910581388	1	0	0	0	NA	NA
bASV767	1	1	0	0.392381255542049	0.895	0	0	0	NA	NA
bASV771	1	0	0	0.560611910581388	1	0	0	0	NA	NA
bASV773	0	1	1	0.578739573651796	0.24	0	0	0	NA	NA
bASV774	0	1	0	0.480649114903093	1	0	0	0	NA	NA
bASV778	1	0	0	0.485435646667781	1	0	0	1	Module_98	1
bASV780	1	0	0	0.511076359474121	1	0	0	1	Module_63	1
bASV781	1	0	0	0.680382063593817	0.07	0	0	1	Module_63	2
bASV782	0	0	1	0.50379840032039	1	0	0	0	NA	NA
bASV783	1	1	0	0.460163993129275	0.935	0	0	0	NA	NA
bASV785	0	0	1	0.560611910581388	1	0	0	0	NA	NA
bASV786	1	0	0	0.520856746623309	1	0	0	0	NA	NA
bASV787	1	0	0	0.560611910581388	1	0	0	0	NA	NA
bASV789	1	0	0	0.577615119001046	0.1	0	0	0	NA	NA
bASV793	0	1	1	0.519962172312652	0.5	0	0	0	NA	NA
bASV794	0	1	0	0.497772313808648	1	0	0	1	Module_5	6
bASV795	1	0	0	0.566424874714325	0.32	0	0	0	NA	NA
bASV798	0	0	1	0.598366073605413	0.155	0	0	1	Module_1	1
bASV806	1	1	0	0.569580312213525	0.3	0	0	0	NA	NA
bASV807	0	0	1	0.5667058324286	0.195	0	0	0	NA	NA
bASV809	0	1	0	0.710661371812759	0.04	0	0	0	NA	NA
bASV810	0	1	1	0.507865688330659	1	0	0	1	Module_8	2
bASV811	1	0	1	0.551464391673246	0.465	0	0	1	Module_5	3
bASV816	1	1	0	0.446096683965435	1	0	0	0	NA	NA
bASV818	0	0	1	0.550801339506412	0.44	0	0	1	Module_52	1
bASV820	0	1	0	0.667421563930738	0.21	0	0	1	Module_3	3
bASV824	1	0	0	0.53972763036468	1	0	0	0	NA	NA
bASV829	0	0	1	0.552498208711549	1	0	0	0	NA	NA
bASV834	0	1	0	0.542229507192182	1	0	0	0	NA	NA
bASV836	0	1	0	0.560611910581388	1	0	0	0	NA	NA
bASV837	1	0	0	0.483933918495827	1	0	0	0	NA	NA
bASV838	0	0	1	0.538969632636787	1	0	0	0	NA	NA
bASV839	0	1	0	0.560611910581388	1	0	0	0	NA	NA
bASV840	1	1	0	0.4296571407527	0.785	0	0	0	NA	NA
bASV841	1	0	0	0.491799993038102	0.415	0	0	0	NA	NA
bASV843	1	0	1	0.41212667928127	0.695	0	0	0	NA	NA
bASV844	1	0	0	0.50157858067201	0.75	0	0	0	NA	NA
bASV849	0	1	0	0.738278672861786	0.02	0	0	1	Module_3	5
bASV852	1	0	1	0.46571647524172	1	0	0	1	Module_59	1
bASV857	0	0	1	0.5254971471273	0.295	0	0	0	NA	NA
bASV858	1	0	1	0.661012317759528	0.045	0	0	0	NA	NA
bASV861	0	1	0	0.530581411558561	1	0	0	0	NA	NA
bASV864	0	0	1	0.560611910581388	1	0	0	0	NA	NA
bASV872	1	1	0	0.528225277580079	0.3	0	0	0	NA	NA
bASV874	0	1	0	0.48332444590775	0.78	0	0	0	NA	NA
bASV877	1	0	0	0.698600496034108	0.015	0	0	1	Module_23	1
bASV882	1	0	0	0.560611910581388	1	0	0	0	NA	NA
bASV885	0	1	1	0.590161252487123	0.145	0	0	1	Module_8	1
bASV887	0	1	0	0.560611910581388	1	0	0	0	NA	NA
bASV891	0	1	0	0.521521427858189	1	0	0	0	NA	NA
bASV892	1	1	1	0.479228301934108	0.825	0	0	0	NA	NA
bASV893	1	0	1	0.462506951488813	1	0	0	0	NA	NA
bASV894	1	0	0	0.560611910581388	1	0	0	0	NA	NA
bASV895	1	0	0	0.537346162428821	0.34	0	0	0	NA	NA
bASV898	1	0	0	0.560611910581388	1	0	0	0	NA	NA
bASV899	0	1	0	0.484236499455366	0.46	0	0	0	NA	NA
bASV900	0	1	0	0.719577215318238	0.015	0	0	1	Module_3	4
bASV902	0	1	0	0.560611910581388	1	0	0	0	NA	NA
bASV903	0	0	1	0.605034663625586	0.21	0	0	0	NA	NA
bASV905	1	0	1	0.55322119561272	0.215	0	0	0	NA	NA
bASV907	0	1	0	0.508867820514714	1	0	0	0	NA	NA
bASV909	1	0	0	0.560611910581388	1	0	0	0	NA	NA
bASV914	0	1	0	0.560611910581388	1	0	0	0	NA	NA
bASV918	0	1	0	0.512282160467277	1	0	0	1	Module_50	1
bASV920	1	0	0	0.456527460250274	0.99	0	0	0	NA	NA
bASV921	0	0	1	0.614757943715384	0.12	0	0	1	Module_2	1
bASV922	0	1	0	0.560611910581388	1	0	0	0	NA	NA
bASV923	1	0	0	0.504430920861941	1	0	0	0	NA	NA
bASV925	0	1	0	0.795286663848016	0.06	0	0	0	NA	NA
bASV927	0	0	1	0.579982983854224	0.285	0	0	0	NA	NA
bASV929	1	0	1	0.628861970281435	0.075	0	0	1	Module_102	2
bASV931	0	1	0	0.499256019332895	1	0	0	1	Module_8	3
bASV932	0	1	0	0.506318287129722	1	0	0	0	NA	NA
bASV934	0	0	1	0.501322253608893	1	0	0	0	NA	NA
bASV936	0	1	0	0.490462450340743	1	0	0	1	Module_6	2
bASV941	0	1	0	0.553627745390821	1	0	0	0	NA	NA
bASV945	1	0	0	0.591112677165229	0.31	0	0	0	NA	NA
bASV947	0	1	0	0.496546222838745	1	0	0	1	Module_86	1
bASV951	1	1	0	0.521275929338071	0.47	0	0	0	NA	NA
bASV953	0	1	0	0.560611910581388	1	0	0	0	NA	NA
bASV954	1	1	0	0.552834906342726	0.2	0	0	0	NA	NA
bASV957	0	0	1	0.664960303054826	0.145	0	0	0	NA	NA
bASV958	1	0	0	0.540837074250198	1	0	0	0	NA	NA
bASV959	0	1	0	0.674039237155152	0.18	0	0	1	Module_3	1
bASV960	1	0	1	0.567896774041011	0.295	0	0	1	Module_60	1
bASV965	0	1	0	0.518302010030923	1	0	0	0	NA	NA
bASV968	0	1	0	0.590255259304454	0.165	0	0	1	Module_8	3
bASV972	1	0	1	0.521568399338548	0.31	0	0	1	Module_9	2
bASV975	0	0	1	0.509750283526626	1	0	0	0	NA	NA
bASV976	0	1	0	0.541025937183852	1	0	0	0	NA	NA
bASV980	1	0	0	0.525574734342992	1	0	0	0	NA	NA
bASV982	1	1	1	0.430211833673543	1	0	0	0	NA	NA
bASV984	1	0	0	0.541906536536892	1	0	0	0	NA	NA
bASV986	1	0	0	0.560611910581388	1	0	0	0	NA	NA
bASV987	0	1	0	0.540509045289291	1	0	0	0	NA	NA
bASV988	1	0	0	0.491983118004697	1	0	0	0	NA	NA
bASV989	0	0	1	0.52152190176487	1	0	0	0	NA	NA
bASV990	0	0	1	0.572048792039183	0.33	0	0	0	NA	NA
bASV991	1	0	1	0.509264183790692	1	0	0	1	Module_103	2
bASV992	1	0	0	0.601204297970516	0.24	0	0	1	Module_71	1
bASV995	1	0	0	0.576800398286794	0.21	0	0	0	NA	NA
bASV998	0	0	1	0.508812935022305	1	0	0	0	NA	NA
bASV1000	0	1	0	0.541023286492415	1	0	0	0	NA	NA
bASV1001	1	0	0	0.473884045012585	0.69	0	0	0	NA	NA
bASV1004	1	0	1	0.389164052177317	0.855	0	0	0	NA	NA
bASV1005	0	1	0	0.613825106352213	0.075	0	0	1	Module_8	2
bASV1009	0	1	0	0.560611910581388	1	0	0	0	NA	NA
bASV1010	1	0	1	0.454594828854849	0.625	0	0	0	NA	NA
bASV1013	0	1	0	0.492141697988247	0.865	0	0	0	NA	NA
bASV1016	0	0	1	0.479228185488897	0.955	0	0	1	Module_59	1
bASV1018	0	0	1	0.508099740731678	1	0	0	1	Module_61	1
bASV1024	0	0	1	0.626469669969915	0.165	0	0	1	Module_6	13
bASV1025	0	0	1	0.634867414859485	0.105	0	0	0	NA	NA
bASV1030	0	0	1	0.742485853599145	0.05	0	0	0	NA	NA
bASV1033	0	1	0	0.53250563450105	1	0	0	0	NA	NA
bASV1037	1	0	0	0.478660199226763	1	0	0	0	NA	NA
bASV1038	0	1	1	0.566296797624229	0.355	0	0	1	Module_6	3
bASV1039	0	1	0	0.519157463235804	1	0	0	0	NA	NA
bASV1040	0	0	1	0.514172629719524	1	0	0	0	NA	NA
bASV1044	1	1	0	0.661852182515871	0.145	0	0	0	NA	NA
bASV1045	0	1	0	0.514234884162244	1	0	0	0	NA	NA
bASV1054	0	0	1	0.518105053853847	1	0	0	0	NA	NA
bASV1055	1	0	0	0.49629478536503	1	0	0	0	NA	NA
bASV1058	0	1	0	0.659509983163272	0.145	0	0	1	Module_1	1
bASV1059	0	1	0	0.687677798615332	0.035	0	0	1	Module_3	2
bASV1060	0	0	1	0.506540161721649	1	0	0	1	Module_99	1
bASV1067	0	0	1	0.390220024722391	0.915	0	0	0	NA	NA
bASV1071	1	1	0	0.505124796991727	1	0	0	0	NA	NA
bASV1076	1	1	0	0.435007599482995	1	0	0	0	NA	NA
bASV1078	1	0	1	0.485274178157518	0.955	0	0	0	NA	NA
bASV1079	0	1	0	0.589787684093528	0.32	0	0	1	Module_3	2
bASV1080	1	0	1	0.587212952550841	0.185	0	0	1	Module_37	1
bASV1081	1	0	0	0.647463822043634	0.2	0	0	0	NA	NA
bASV1083	1	0	0	0.560611910581388	1	0	0	0	NA	NA
bASV1086	1	0	0	0.652909418925038	0.195	0	0	0	NA	NA
bASV1087	1	0	0	0.517096940139294	1	0	0	0	NA	NA
bASV1088	1	0	0	0.50996762677679	0.67	0	0	0	NA	NA
bASV1089	0	0	1	0.556617104469028	1	0	0	0	NA	NA
bASV1094	1	0	0	0.514839186678093	1	0	0	0	NA	NA
bASV1095	1	0	0	0.528184891834763	0.26	0	0	0	NA	NA
bASV1097	0	0	1	0.436289873400846	1	0	0	1	Module_85	1
bASV1100	1	0	0	0.493893556775172	1	0	0	0	NA	NA
bASV1101	0	1	1	0.45185348593345	1	0	0	0	NA	NA
bASV1108	1	0	0	0.505581766146605	1	0	0	0	NA	NA
bASV1109	1	0	1	0.47084647513548	1	0	0	0	NA	NA
bASV1122	0	1	0	0.526097075365314	1	0	0	0	NA	NA
bASV1126	1	1	0	0.525868160674704	1	0	0	0	NA	NA
bASV1127	0	0	1	0.448440959988917	0.645	0	0	0	NA	NA
bASV1131	0	0	1	0.524135150299883	0.355	0	0	1	Module_36	2
bASV1134	0	1	0	0.506452673817258	1	0	0	0	NA	NA
bASV1141	0	1	0	0.501760563418309	1	0	0	0	NA	NA
bASV1142	0	1	0	0.428905012142908	0.605	0	0	1	Module_5	2
bASV1150	0	1	0	0.449324197175541	0.695	0	0	0	NA	NA
bASV1153	0	0	1	0.540867186500379	1	0	0	0	NA	NA
bASV1155	1	0	0	0.554830109289563	0.3	0	0	0	NA	NA
bASV1158	1	0	0	0.542269197786157	1	0	0	0	NA	NA
bASV1159	1	0	0	0.502458490568056	1	0	0	0	NA	NA
bASV1160	1	1	1	0.462467340147445	0.79	0	0	0	NA	NA
bASV1161	0	0	1	0.473602222778315	1	0	0	0	NA	NA
bASV1166	0	0	1	0.652654971115414	0.05	0	0	1	Module_107	2
bASV1171	0	1	0	0.540481559501996	1	0	0	0	NA	NA
bASV1177	0	1	0	0.560611910581388	1	0	0	0	NA	NA
bASV1180	1	0	0	0.446108039694695	0.97	0	0	1	Module_82	1
bASV1185	1	0	0	0.537958576004295	1	0	0	0	NA	NA
bASV1186	1	0	0	0.542952354192499	1	0	0	0	NA	NA
bASV1188	1	0	0	0.537218504131622	1	0	0	0	NA	NA
bASV1189	0	0	1	0.530255870562947	1	0	0	0	NA	NA
bASV1194	0	1	0	0.560611910581388	1	0	0	0	NA	NA
bASV1197	1	0	0	0.536238353699726	1	0	0	0	NA	NA
bASV1201	0	0	1	0.513130388733544	1	0	0	0	NA	NA
bASV1202	1	0	0	0.560611910581388	1	0	0	0	NA	NA
bASV1203	0	1	1	0.479674358349441	1	0	0	0	NA	NA
bASV1205	0	1	0	0.499477588912661	1	0	0	0	NA	NA
bASV1207	1	0	0	0.512208410467101	1	0	0	0	NA	NA
bASV1208	1	0	1	0.430668765243802	1	0	0	1	Module_70	2
bASV1210	1	0	0	0.560611910581388	1	0	0	0	NA	NA
bASV1213	0	1	0	0.512673914756159	1	0	0	0	NA	NA
bASV1214	0	1	0	0.560611910581388	1	0	0	0	NA	NA
bASV1217	1	0	0	0.560611910581388	1	0	0	0	NA	NA
bASV1221	0	1	0	0.560611910581388	1	0	0	0	NA	NA
bASV1222	1	0	0	0.485548884276408	0.43	0	0	1	Module_64	1
bASV1223	1	1	0	0.516216323992884	1	0	0	0	NA	NA
bASV1224	0	1	0	0.560611910581388	1	0	0	0	NA	NA
bASV1230	0	0	1	0.560611910581388	1	0	0	0	NA	NA
bASV1236	1	0	0	0.560611910581388	1	0	0	0	NA	NA
bASV1237	0	1	0	0.481563337484193	1	0	0	0	NA	NA
bASV1252	0	1	0	0.560611910581388	1	0	0	0	NA	NA
bASV1254	0	0	1	0.510079884139011	0.59	0	0	0	NA	NA
bASV1257	1	0	0	0.560699265904693	0.355	0	0	1	Module_6	6
bASV1259	0	1	0	0.531829785787684	1	0	0	0	NA	NA
bASV1261	1	0	0	0.633529285807347	0.185	0	0	0	NA	NA
bASV1262	0	1	0	0.679193529528074	0.095	0	0	1	Module_3	5
bASV1264	1	0	0	0.506821489764689	1	0	0	0	NA	NA
bASV1271	0	1	0	0.51255157443588	0.65	0	0	0	NA	NA
bASV1276	1	1	1	0.458537250674806	0.755	0	0	0	NA	NA
bASV1281	1	0	0	0.520741137023183	1	0	0	0	NA	NA
bASV1289	0	1	0	0.560611910581388	1	0	0	0	NA	NA
bASV1290	0	1	0	0.547345155540973	0.465	0	0	0	NA	NA
bASV1292	0	0	1	0.601724366716842	0.26	0	0	0	NA	NA
bASV1293	1	1	0	0.585408362810218	0.17	0	0	0	NA	NA
bASV1297	1	0	0	0.486118544383038	0.74	0	0	0	NA	NA
bASV1298	1	0	0	0.560611910581388	1	0	0	0	NA	NA
bASV1302	0	1	0	0.512539776765741	1	0	0	0	NA	NA
bASV1303	0	1	0	0.524669387987755	1	0	0	0	NA	NA
bASV1306	1	1	0	0.533508298956849	1	0	0	0	NA	NA
bASV1307	0	0	1	0.521931681660597	1	0	0	0	NA	NA
bASV1309	0	0	1	0.560611910581388	1	0	0	0	NA	NA
bASV1314	1	0	1	0.57082676124916	0.155	0	0	0	NA	NA
bASV1317	0	1	0	0.494685934553378	0.74	0	0	0	NA	NA
bASV1320	0	1	0	0.560611910581388	1	0	0	0	NA	NA
bASV1324	0	0	1	0.559243781031993	0.355	0	0	1	Module_67	3
bASV1326	0	0	1	0.560611910581388	1	0	0	0	NA	NA
bASV1327	1	0	1	0.506052279816799	1	0	0	1	Module_13	1
bASV1328	0	1	0	0.538693983657925	1	0	0	0	NA	NA
bASV1332	1	0	1	0.621607399985967	0.21	0	0	0	NA	NA
bASV1340	1	0	1	0.496715404043492	0.705	0	0	0	NA	NA
bASV1345	0	1	0	0.560611910581388	1	0	0	0	NA	NA
bASV1346	0	0	1	0.633510932247981	0.105	0	0	0	NA	NA
bASV1352	0	0	1	0.556347065546029	1	0	0	0	NA	NA
bASV1359	0	1	0	0.560611910581388	1	0	0	0	NA	NA
bASV1361	1	0	0	0.506379642948766	1	0	0	0	NA	NA
bASV1363	0	1	0	0.542301068651089	1	0	0	0	NA	NA
bASV1365	1	0	0	0.494533897135296	0.705	0	0	1	Module_103	2
bASV1366	1	0	0	0.517592223315453	0.5	0	0	1	Module_24	1
bASV1367	1	0	0	0.4993939936343	0.42	0	0	1	Module_23	1
bASV1368	1	1	0	0.599970966190717	0.245	0	0	0	NA	NA
bASV1371	1	0	0	0.534797846168862	1	0	0	0	NA	NA
bASV1375	0	0	1	0.560611910581388	1	0	0	0	NA	NA
bASV1376	1	0	0	0.542143761865728	1	0	0	0	NA	NA
bASV1377	1	0	1	0.438012696257849	1	0	0	0	NA	NA
bASV1378	0	1	0	0.560611910581388	1	0	0	0	NA	NA
bASV1379	0	1	0	0.560611910581388	1	0	0	0	NA	NA
bASV1383	1	0	0	0.498448296441418	1	0	0	1	Module_104	2
bASV1389	0	1	0	0.52180957663971	1	0	0	0	NA	NA
bASV1390	1	0	0	0.369191094997575	0.935	0	0	0	NA	NA
bASV1393	0	0	1	0.457963925841836	0.71	0	0	0	NA	NA
bASV1395	1	0	0	0.504233610456714	1	0	0	1	Module_98	1
bASV1397	0	0	1	0.512648006042484	1	0	0	0	NA	NA
bASV1402	0	1	0	0.560611910581388	1	0	0	0	NA	NA
bASV1403	0	1	0	0.560611910581388	1	0	0	0	NA	NA
bASV1407	0	0	1	0.589829771767978	0.2	0	0	1	Module_2	1
bASV1408	0	0	1	0.560611910581388	1	0	0	0	NA	NA
bASV1409	0	0	1	0.560611910581388	1	0	0	0	NA	NA
bASV1410	0	1	0	0.658153174419775	0.145	0	0	0	NA	NA
bASV1411	1	0	0	0.539477607019022	1	0	0	0	NA	NA
bASV1413	1	1	0	0.535852695298229	1	0	0	0	NA	NA
bASV1415	1	0	1	0.525507967574908	0.5	0	0	1	Module_65	1
bASV1417	0	1	0	0.525401489241698	1	0	0	0	NA	NA
bASV1423	1	0	1	0.456110236264103	1	0	0	1	Module_70	1
bASV1425	0	0	1	0.560611910581388	1	0	0	0	NA	NA
bASV1428	1	0	0	0.488148335267272	1	0	0	1	Module_30	1
bASV1431	1	0	0	0.564352238455761	0.285	0	0	1	Module_3	3
bASV1438	1	0	0	0.506488167423913	1	0	0	0	NA	NA
bASV1440	0	0	1	0.732335929192713	0.02	0	0	1	Module_6	7
bASV1448	1	0	0	0.59270873725147	0.215	0	0	0	NA	NA
bASV1450	1	0	0	0.478597691686169	1	0	0	1	Module_14	2
bASV1453	0	0	1	0.520905379834304	1	0	0	0	NA	NA
bASV1454	0	0	1	0.537157843736256	1	0	0	0	NA	NA
bASV1456	1	0	1	0.465513026797466	1	0	0	0	NA	NA
bASV1460	0	0	1	0.580142307501279	0.325	0	0	0	NA	NA
bASV1461	0	1	0	0.560611910581388	1	0	0	0	NA	NA
bASV1464	0	0	1	0.631329399268648	0.035	0	0	0	NA	NA
bASV1468	1	1	0	0.509576125146683	1	0	0	0	NA	NA
bASV1471	0	0	1	0.501246139758932	1	0	0	1	Module_36	1
bASV1473	0	0	1	0.560611910581388	1	0	0	0	NA	NA
bASV1474	0	0	1	0.507671205850806	1	0	0	1	Module_60	1
bASV1475	1	0	0	0.53699683024156	1	0	0	0	NA	NA
bASV1480	1	0	0	0.560611910581388	1	0	0	0	NA	NA
bASV1483	1	0	0	0.774480302280827	0.06	0	0	0	NA	NA
bASV1484	0	0	1	0.565170478128387	0.15	0	0	1	Module_5	3
bASV1488	0	1	0	0.513101593548127	1	0	0	1	Module_5	6
bASV1492	0	1	0	0.560611910581388	1	0	0	0	NA	NA
bASV1493	1	0	0	0.560611910581388	1	0	0	0	NA	NA
bASV1494	0	0	1	0.557037453412176	1	0	0	0	NA	NA
bASV1497	0	1	0	0.541498139934545	1	0	0	0	NA	NA
bASV1499	1	0	0	0.560611910581388	1	0	0	0	NA	NA
bASV1500	0	0	1	0.776434587078266	0.05	0	0	0	NA	NA
bASV1503	1	0	1	0.594997520848828	0.33	0	0	0	NA	NA
bASV1504	0	1	0	0.799395397834293	0.06	0	0	0	NA	NA
bASV1505	0	1	0	0.560611910581388	1	0	0	0	NA	NA
bASV1507	0	1	0	0.560611910581388	1	0	0	0	NA	NA
bASV1512	0	1	0	0.560611910581388	1	0	0	0	NA	NA
bASV1514	1	0	0	0.430512802918643	0.96	0	0	1	Module_30	2
bASV1515	1	0	0	0.560611910581388	1	0	0	0	NA	NA
bASV1521	0	1	0	0.560611910581388	1	0	0	0	NA	NA
bASV1526	1	0	0	0.560611910581388	1	0	0	0	NA	NA
bASV1529	0	1	0	0.560611910581388	1	0	0	0	NA	NA
bASV1533	1	0	0	0.560611910581388	1	0	0	0	NA	NA
bASV1534	0	0	1	0.560611910581388	1	0	0	0	NA	NA
bASV1550	0	0	1	0.560611910581388	1	0	0	0	NA	NA
bASV1557	1	0	0	0.541179678701496	1	0	0	0	NA	NA
bASV1562	0	1	0	0.560611910581388	1	0	0	0	NA	NA
bASV1563	0	1	0	0.482659621860513	1	0	0	0	NA	NA
bASV1564	1	0	1	0.64352654673571	0.055	0	0	0	NA	NA
bASV1565	1	0	1	0.497883880466323	1	0	0	0	NA	NA
bASV1567	1	0	0	0.703558041560261	0.03	0	0	0	NA	NA
bASV1568	0	0	1	0.535797296697772	1	0	0	0	NA	NA
bASV1570	1	0	1	0.539968763041198	1	0	0	0	NA	NA
bASV1571	0	1	0	0.539858598339361	1	0	0	0	NA	NA
bASV1576	0	1	0	0.560611910581388	1	0	0	0	NA	NA
bASV1577	0	1	0	0.537506429921024	1	0	0	0	NA	NA
bASV1582	0	0	1	0.52378347998698	1	0	0	0	NA	NA
bASV1584	1	0	0	0.462479776952664	1	0	0	0	NA	NA
bASV1585	1	0	0	0.497886818437442	1	0	0	0	NA	NA
bASV1586	0	1	0	0.491577354791287	1	0	0	1	Module_5	5
bASV1587	0	0	1	0.519861313839839	1	0	0	1	Module_70	1
bASV1588	0	1	0	0.560611910581388	1	0	0	0	NA	NA
bASV1593	0	0	1	0.560611910581388	1	0	0	0	NA	NA
bASV1597	0	1	0	0.560611910581388	1	0	0	0	NA	NA
bASV1599	0	0	1	0.560611910581388	1	0	0	0	NA	NA
bASV1601	0	1	0	0.560611910581388	1	0	0	0	NA	NA
bASV1602	0	0	1	0.560611910581388	1	0	0	0	NA	NA
bASV1603	1	0	0	0.490470498320425	1	0	0	1	Module_106	1
bASV1604	1	0	0	0.505477604299918	1	0	0	0	NA	NA
bASV1607	1	0	0	0.683869305479653	0.06	0	0	0	NA	NA
bASV1609	0	0	1	0.560611910581388	1	0	0	0	NA	NA
bASV1610	0	0	1	0.560611910581388	1	0	0	0	NA	NA
bASV1614	0	1	0	0.492469485721714	1	0	0	0	NA	NA
bASV1615	0	1	0	0.697125889389951	0.08	0	0	0	NA	NA
bASV1617	1	0	1	0.488967969085391	1	0	0	0	NA	NA
bASV1618	1	0	1	0.513235630312737	1	0	0	0	NA	NA
bASV1619	0	0	1	0.560611910581388	1	0	0	0	NA	NA
bASV1622	0	0	1	0.521681874520027	1	0	0	0	NA	NA
bASV1624	0	1	0	0.560611910581388	1	0	0	0	NA	NA
bASV1627	0	0	1	0.560611910581388	1	0	0	0	NA	NA
bASV1628	1	1	0	0.50146084437792	1	0	0	0	NA	NA
bASV1630	0	1	0	0.560611910581388	1	0	0	0	NA	NA
bASV1637	0	1	0	0.722344252935057	0.06	0	0	0	NA	NA
bASV1639	1	0	1	0.456871087710535	0.57	0	0	0	NA	NA
bASV1640	1	0	0	0.72286687897044	0.01	0	0	1	Module_13	1
bASV1641	0	1	0	0.538981493192294	1	0	0	0	NA	NA
bASV1642	0	1	0	0.501026649297743	0.41	0	0	1	Module_25	1
bASV1643	0	0	1	0.528350416756204	1	0	0	0	NA	NA
bASV1644	1	0	0	0.636389486576435	0.195	0	0	0	NA	NA
bASV1647	0	0	1	0.462694365176573	0.795	0	0	0	NA	NA
bASV1650	0	1	0	0.570939182118658	0.345	0	0	0	NA	NA
bASV1651	0	1	0	0.513210100779422	1	0	0	0	NA	NA
bASV1657	1	0	0	0.560611910581388	1	0	0	0	NA	NA
bASV1661	0	1	0	0.560611910581388	1	0	0	0	NA	NA
bASV1667	1	0	0	0.458641491431172	1	0	0	1	Module_64	2
bASV1668	0	1	0	0.679467535618744	0.065	0	0	0	NA	NA
bASV1672	1	0	1	0.665946400871115	0.155	0	0	0	NA	NA
bASV1673	0	0	1	0.560611910581388	1	0	0	0	NA	NA
bASV1677	0	1	0	0.560611910581388	1	0	0	0	NA	NA
bASV1678	1	0	0	0.465237315653489	1	0	0	0	NA	NA
bASV1681	0	0	1	0.668160198416882	0.18	0	0	1	Module_52	1
bASV1682	1	0	1	0.495392170014853	1	0	0	1	Module_106	1
bASV1687	0	1	0	0.560611910581388	1	0	0	0	NA	NA
bASV1691	1	0	0	0.537352476717425	1	0	0	0	NA	NA
bASV1692	1	0	0	0.538637754748064	1	0	0	0	NA	NA
bASV1697	0	1	0	0.560611910581388	1	0	0	0	NA	NA
bASV1701	0	0	1	0.560611910581388	1	0	0	0	NA	NA
bASV1702	1	0	0	0.560611910581388	1	0	0	0	NA	NA
bASV1705	1	0	1	0.518130173569707	1	0	0	1	Module_41	1
bASV1710	0	0	1	0.560611910581388	1	0	0	0	NA	NA
bASV1717	0	0	1	0.517072037467473	1	0	0	0	NA	NA
bASV1722	1	0	0	0.560611910581388	1	0	0	0	NA	NA
bASV1723	0	1	0	0.560611910581388	1	0	0	0	NA	NA
bASV1728	0	1	0	0.537667699336067	1	0	0	0	NA	NA
bASV1729	0	1	0	0.478551733384117	0.825	0	0	0	NA	NA
bASV1731	0	0	1	0.802839995336169	0.03	0	0	0	NA	NA
bASV1734	1	0	0	0.560611910581388	1	0	0	0	NA	NA
bASV1735	1	1	0	0.495500334120777	1	0	0	1	Module_92	1
bASV1737	0	0	1	0.542284472206836	1	0	0	0	NA	NA
bASV1749	0	0	1	0.804331439578215	0.05	0	0	0	NA	NA
bASV1755	0	0	1	0.560611910581388	1	0	0	0	NA	NA
bASV1761	1	0	1	0.589714100200798	0.325	0	0	1	Module_13	3
bASV1762	1	0	1	0.585791150939737	0.27	0	0	1	Module_13	1
bASV1775	0	0	1	0.560611910581388	1	0	0	0	NA	NA
bASV1781	1	0	0	0.560611910581388	1	0	0	0	NA	NA
bASV1788	0	1	1	0.611507600954948	0.18	0	0	1	Module_8	2
bASV1791	0	1	0	0.560611910581388	1	0	0	0	NA	NA
bASV1792	0	0	1	0.560611910581388	1	0	0	0	NA	NA
bASV1793	0	0	1	0.560611910581388	1	0	0	0	NA	NA
bASV1796	0	0	1	0.592214846036227	0.145	0	0	0	NA	NA
bASV1797	0	0	1	0.520272749622134	1	0	0	0	NA	NA
bASV1798	0	1	0	0.541054569187256	1	0	0	0	NA	NA
bASV1799	0	1	0	0.560611910581388	1	0	0	0	NA	NA
bASV1803	0	0	1	0.560611910581388	1	0	0	0	NA	NA
bASV1809	1	0	0	0.515178270990368	1	0	0	0	NA	NA
bASV1810	0	1	0	0.578061819219583	0.305	0	0	1	Module_1	2
bASV1812	1	0	0	0.560611910581388	1	0	0	0	NA	NA
bASV1822	0	1	0	0.560611910581388	1	0	0	0	NA	NA
bASV1827	0	1	0	0.560611910581388	1	0	0	0	NA	NA
bASV1832	0	0	1	0.462615108760515	1	0	0	0	NA	NA
bASV1840	0	1	0	0.560611910581388	1	0	0	0	NA	NA
bASV1843	0	1	0	0.560611910581388	1	0	0	0	NA	NA
bASV1845	0	1	1	0.518764367932863	1	0	0	0	NA	NA
bASV1846	0	1	0	0.671444710173122	0.125	0	0	1	Module_3	2
bASV1847	0	0	1	0.675426218196739	0.105	0	0	0	NA	NA
bASV1850	0	0	1	0.543788924613537	1	0	0	0	NA	NA
bASV1851	1	0	1	0.542262196437951	1	0	0	0	NA	NA
bASV1856	0	1	0	0.560611910581388	1	0	0	0	NA	NA
bASV1857	1	0	0	0.496343958498425	1	0	0	0	NA	NA
bASV1859	0	1	0	0.521536401525707	1	0	0	0	NA	NA
bASV1860	0	0	1	0.560611910581388	1	0	0	0	NA	NA
bASV1862	1	0	0	0.560611910581388	1	0	0	0	NA	NA
bASV1864	0	0	1	0.513101593548127	1	0	0	0	NA	NA
bASV1865	0	0	1	0.507932806193571	1	0	0	0	NA	NA
bASV1866	0	1	0	0.560611910581388	1	0	0	0	NA	NA
bASV1869	0	0	1	0.52522573143889	1	0	0	0	NA	NA
bASV1870	1	0	0	0.560611910581388	1	0	0	0	NA	NA
bASV1872	1	0	1	0.510925934967091	1	0	0	0	NA	NA
bASV1873	0	1	0	0.541391053990247	1	0	0	0	NA	NA
bASV1874	0	1	0	0.560611910581388	1	0	0	0	NA	NA
bASV1878	0	1	0	0.560611910581388	1	0	0	0	NA	NA
bASV1881	1	0	0	0.560611910581388	1	0	0	0	NA	NA
bASV1882	0	0	1	0.776674857738191	0.025	0	0	1	Module_32	1
bASV1888	1	0	0	0.560611910581388	1	0	0	0	NA	NA
bASV1890	1	0	0	0.560611910581388	1	0	0	0	NA	NA
bASV1892	1	0	0	0.560611910581388	1	0	0	0	NA	NA
bASV1893	0	0	1	0.560611910581388	1	0	0	0	NA	NA
bASV1896	0	0	1	0.560611910581388	1	0	0	0	NA	NA
bASV1900	1	0	0	0.560611910581388	1	0	0	0	NA	NA
bASV1903	0	1	0	0.560611910581388	1	0	0	0	NA	NA
bASV1907	0	0	1	0.520948828142954	1	0	0	0	NA	NA
bASV1910	0	0	1	0.519342305881284	1	0	0	0	NA	NA
bASV1916	0	0	1	0.560611910581388	1	0	0	0	NA	NA
bASV1918	1	0	1	0.583271965353222	0.305	0	0	0	NA	NA
bASV1922	1	0	0	0.560611910581388	1	0	0	0	NA	NA
bASV1925	1	0	0	0.560611910581388	1	0	0	0	NA	NA
bASV1926	0	1	0	0.779035654976162	0.06	0	0	0	NA	NA
bASV1930	0	0	1	0.541208073193391	1	0	0	0	NA	NA
bASV1934	0	1	0	0.560611910581388	1	0	0	0	NA	NA
bASV1938	1	0	0	0.560611910581388	1	0	0	0	NA	NA
bASV1946	0	0	1	0.524736215104843	1	0	0	0	NA	NA
bASV1947	0	1	0	0.560611910581388	1	0	0	0	NA	NA
bASV1948	1	0	0	0.533076891533913	1	0	0	0	NA	NA
bASV1959	1	0	1	0.497295859415682	1	0	0	1	Module_54	1
bASV1966	1	0	0	0.560611910581388	1	0	0	0	NA	NA
bASV1968	0	0	1	0.510378527157216	1	0	0	0	NA	NA
bASV1969	1	0	0	0.560611910581388	1	0	0	0	NA	NA
bASV1974	1	0	0	0.560611910581388	1	0	0	0	NA	NA
bASV1975	0	1	0	0.53049927718019	1	0	0	0	NA	NA
bASV1977	1	0	1	0.515147203551454	1	0	0	0	NA	NA
bASV1978	0	0	1	0.560611910581388	1	0	0	0	NA	NA
bASV1982	1	0	0	0.560611910581388	1	0	0	0	NA	NA
bASV1985	0	0	1	0.512691920229674	1	0	0	0	NA	NA
bASV1986	0	1	0	0.560611910581388	1	0	0	0	NA	NA
bASV1987	0	1	0	0.611179403416672	0.105	0	0	0	NA	NA
bASV1994	1	0	0	0.560611910581388	1	0	0	0	NA	NA
bASV1995	0	0	1	0.461543795609082	0.945	0	0	0	NA	NA
bASV1997	0	0	1	0.671114864188134	0.05	0	0	1	Module_102	3
bASV2001	0	1	0	0.560611910581388	1	0	0	0	NA	NA
bASV2004	0	1	0	0.536944976174608	1	0	0	0	NA	NA
bASV2006	1	0	0	0.526480711168546	1	0	0	0	NA	NA
bASV2010	1	0	0	0.560611910581388	1	0	0	0	NA	NA
bASV2011	1	0	0	0.541633031966544	1	0	0	0	NA	NA
bASV2014	0	0	1	0.540635187615326	1	0	0	0	NA	NA
bASV2019	1	0	0	0.517740224616639	1	0	0	0	NA	NA
bASV2020	0	1	0	0.44173170992504	0.82	0	0	0	NA	NA
bASV2023	1	0	0	0.541532560624091	1	0	0	0	NA	NA
bASV2030	0	1	0	0.560611910581388	1	0	0	0	NA	NA
bASV2033	0	1	0	0.542243683081893	1	0	0	0	NA	NA
bASV2035	0	1	0	0.560611910581388	1	0	0	0	NA	NA
bASV2037	1	0	0	0.560611910581388	1	0	0	0	NA	NA
bASV2038	1	0	0	0.560611910581388	1	0	0	0	NA	NA
bASV2043	1	0	0	0.560611910581388	1	0	0	0	NA	NA
bASV2046	0	1	0	0.560611910581388	1	0	0	0	NA	NA
bASV2048	1	0	0	0.541208073193391	1	0	0	0	NA	NA
bASV2049	0	1	0	0.560611910581388	1	0	0	0	NA	NA
bASV2051	1	0	0	0.560611910581388	1	0	0	0	NA	NA
bASV2053	0	1	0	0.560611910581388	1	0	0	0	NA	NA
bASV2057	0	0	1	0.54232614454664	1	0	0	0	NA	NA
bASV2058	1	0	0	0.560611910581388	1	0	0	0	NA	NA
bASV2062	0	0	1	0.579375504821529	0.28	0	0	1	Module_5	2
bASV2064	1	0	0	0.538815906080325	1	0	0	0	NA	NA
bASV2066	1	0	0	0.560611910581388	1	0	0	0	NA	NA
bASV2068	0	1	0	0.560611910581388	1	0	0	0	NA	NA
bASV2069	0	1	0	0.504647332689367	1	0	0	0	NA	NA
bASV2074	1	0	0	0.485478079819644	1	0	0	0	NA	NA
bASV2075	0	0	1	0.560611910581388	1	0	0	0	NA	NA
bASV2076	0	1	0	0.560611910581388	1	0	0	0	NA	NA
bASV2082	0	1	0	0.51990415819083	0.475	0	0	0	NA	NA
bASV2083	0	1	0	0.560611910581388	1	0	0	0	NA	NA
bASV2089	0	1	0	0.492828133744596	1	0	0	0	NA	NA
bASV2090	1	0	0	0.560611910581388	1	0	0	0	NA	NA
bASV2091	1	0	0	0.560611910581388	1	0	0	0	NA	NA
bASV2093	1	0	0	0.560611910581388	1	0	0	0	NA	NA
bASV2094	0	1	0	0.803816133879412	0.06	0	0	0	NA	NA
bASV2101	0	0	1	0.560611910581388	1	0	0	0	NA	NA
bASV2107	0	0	1	0.535655668229714	1	0	0	0	NA	NA
bASV2111	1	1	1	0.509596544947138	0.48	0	0	1	Module_103	2
bASV2112	1	1	0	0.447953123814154	1	0	0	0	NA	NA
bASV2113	0	1	0	0.487024622022481	1	0	0	0	NA	NA
bASV2119	0	1	0	0.560611910581388	1	0	0	0	NA	NA
bASV2121	0	1	0	0.560611910581388	1	0	0	0	NA	NA
bASV2122	1	0	0	0.515000185631108	1	0	0	0	NA	NA
bASV2124	1	0	0	0.560611910581388	1	0	0	0	NA	NA
bASV2134	0	0	1	0.512452613400868	1	0	0	0	NA	NA
bASV2135	1	0	0	0.560611910581388	1	0	0	0	NA	NA
bASV2140	0	0	1	0.512989176042577	1	0	0	0	NA	NA
bASV2144	1	0	0	0.516645115542716	1	0	0	0	NA	NA
bASV2148	0	1	0	0.51100149190693	1	0	0	0	NA	NA
bASV2156	0	1	0	0.510343179411368	1	0	0	0	NA	NA
bASV2159	0	1	0	0.560611910581388	1	0	0	0	NA	NA
bASV2160	1	0	0	0.53043850257914	1	0	0	0	NA	NA
bASV2163	0	1	0	0.48917378267878	1	0	0	1	Module_73	1
bASV2164	0	1	0	0.536132352334108	1	0	0	0	NA	NA
bASV2179	0	0	1	0.510885369729709	1	0	0	0	NA	NA
bASV2180	0	0	1	0.521159333766885	1	0	0	1	Module_108	1
bASV2182	1	0	0	0.560611910581388	1	0	0	0	NA	NA
bASV2196	1	0	0	0.560611910581388	1	0	0	0	NA	NA
bASV2200	0	0	1	0.560611910581388	1	0	0	0	NA	NA
bASV2203	1	0	0	0.560611910581388	1	0	0	0	NA	NA
bASV2209	1	0	0	0.535509410589559	1	0	0	0	NA	NA
bASV2213	0	0	1	0.560611910581388	1	0	0	0	NA	NA
bASV2220	0	1	0	0.560611910581388	1	0	0	0	NA	NA
bASV2238	1	0	0	0.560611910581388	1	0	0	0	NA	NA
bASV2240	1	0	0	0.560611910581388	1	0	0	0	NA	NA
bASV2241	0	1	0	0.541867345263415	1	0	0	0	NA	NA
bASV2249	1	0	0	0.560611910581388	1	0	0	0	NA	NA
bASV2254	1	0	0	0.520645055362632	1	0	0	1	Module_104	2
bASV2260	0	1	0	0.560611910581388	1	0	0	0	NA	NA
bASV2263	0	0	1	0.516340518324093	1	0	0	0	NA	NA
bASV2264	1	0	0	0.560611910581388	1	0	0	0	NA	NA
bASV2270	1	0	0	0.560611910581388	1	0	0	0	NA	NA
bASV2272	1	0	0	0.560611910581388	1	0	0	0	NA	NA
bASV2273	0	0	1	0.54232614454664	1	0	0	0	NA	NA
bASV2282	1	0	0	0.517116496306286	1	0	0	1	Module_72	1
bASV2290	1	0	1	0.496258245545851	1	0	0	1	Module_37	1
bASV2301	0	1	0	0.514063096258498	1	0	0	0	NA	NA
bASV2304	0	0	1	0.560611910581388	1	0	0	0	NA	NA
bASV2306	1	0	0	0.477002395750549	0.77	0	0	1	Module_104	2
bASV2317	1	0	0	0.560611910581388	1	0	0	0	NA	NA
bASV2318	1	0	0	0.560611910581388	1	0	0	0	NA	NA
bASV2321	1	0	0	0.560611910581388	1	0	0	0	NA	NA
bASV2324	1	0	0	0.560611910581388	1	0	0	0	NA	NA
bASV2328	0	0	1	0.560611910581388	1	0	0	0	NA	NA
bASV2329	0	0	1	0.540168101146174	1	0	0	0	NA	NA
bASV2333	1	0	0	0.560611910581388	1	0	0	0	NA	NA
bASV2334	1	0	0	0.560611910581388	1	0	0	0	NA	NA
bASV2339	1	0	0	0.560611910581388	1	0	0	0	NA	NA
bASV2343	0	0	1	0.560611910581388	1	0	0	0	NA	NA
bASV2349	0	0	1	0.540343226958299	1	0	0	0	NA	NA
bASV2358	0	0	1	0.503711260886918	1	0	0	0	NA	NA
bASV2364	0	0	1	0.518154785718799	1	0	0	0	NA	NA
bASV2371	0	0	1	0.560611910581388	1	0	0	0	NA	NA
bASV2375	0	0	1	0.539477607019022	1	0	0	0	NA	NA
bASV2376	0	0	1	0.560611910581388	1	0	0	0	NA	NA
bASV2379	0	1	0	0.560611910581388	1	0	0	0	NA	NA
bASV2382	0	1	0	0.501249904920382	1	0	0	0	NA	NA
bASV2390	1	0	0	0.560611910581388	1	0	0	0	NA	NA
bASV2393	1	0	0	0.560611910581388	1	0	0	0	NA	NA
bASV2400	0	1	0	0.541784209664055	1	0	0	0	NA	NA
bASV2402	0	0	1	0.560611910581388	1	0	0	0	NA	NA
bASV2404	1	0	0	0.517191393459324	1	0	0	0	NA	NA
bASV2406	1	1	0	0.537064816760201	1	0	0	0	NA	NA
bASV2410	1	0	0	0.560611910581388	1	0	0	0	NA	NA
bASV2412	0	0	1	0.560611910581388	1	0	0	0	NA	NA
bASV2415	0	0	1	0.560611910581388	1	0	0	0	NA	NA
bASV2416	0	1	0	0.560611910581388	1	0	0	0	NA	NA
bASV2419	0	0	1	0.530169718750633	1	0	0	0	NA	NA
bASV2423	0	1	0	0.560611910581388	1	0	0	0	NA	NA
bASV2428	0	1	0	0.507891117560132	1	0	0	0	NA	NA
bASV2430	0	1	1	0.505454317495986	1	0	0	0	NA	NA
bASV2433	1	0	0	0.507932806193571	1	0	0	0	NA	NA
bASV2434	1	0	0	0.560611910581388	1	0	0	0	NA	NA
bASV2436	0	1	0	0.54232614454664	1	0	0	0	NA	NA
bASV2438	1	0	0	0.560611910581388	1	0	0	0	NA	NA
bASV2439	0	0	1	0.517954290317215	1	0	0	0	NA	NA
bASV2442	1	0	0	0.560611910581388	1	0	0	0	NA	NA
bASV2444	0	0	1	0.560611910581388	1	0	0	0	NA	NA
bASV2450	1	0	0	0.560611910581388	1	0	0	0	NA	NA
bASV2452	0	0	1	0.54079545460403	1	0	0	0	NA	NA
bASV2454	0	0	1	0.670954597591232	0.235	0	0	0	NA	NA
bASV2457	0	0	1	0.560611910581388	1	0	0	0	NA	NA
bASV2461	0	1	0	0.560611910581388	1	0	0	0	NA	NA
bASV2463	0	0	1	0.560611910581388	1	0	0	0	NA	NA
bASV2467	1	0	0	0.538105935412587	1	0	0	0	NA	NA
bASV2468	0	0	1	0.504360317030658	0.745	0	0	0	NA	NA
bASV2473	1	0	0	0.560611910581388	1	0	0	0	NA	NA
bASV2475	0	0	1	0.560611910581388	1	0	0	0	NA	NA
bASV2490	1	0	0	0.560611910581388	1	0	0	0	NA	NA
bASV2497	0	0	1	0.739872362920564	0.05	0	0	0	NA	NA
bASV2501	0	0	1	0.560611910581388	1	0	0	0	NA	NA
bASV2503	0	0	1	0.560611910581388	1	0	0	0	NA	NA
bASV2508	0	0	1	0.541609781820965	1	0	0	0	NA	NA
bASV2513	0	0	1	0.541609781820965	1	0	0	0	NA	NA
bASV2516	0	0	1	0.560611910581388	1	0	0	0	NA	NA
bASV2520	0	0	1	0.560611910581388	1	0	0	0	NA	NA
bASV2522	0	0	1	0.503638171655462	1	0	0	0	NA	NA
bASV2526	1	0	0	0.518197321507151	1	0	0	0	NA	NA
bASV2533	1	0	0	0.509333696459895	1	0	0	0	NA	NA
bASV2535	0	0	1	0.560611910581388	1	0	0	0	NA	NA
bASV2536	1	0	0	0.523473584717577	1	0	0	0	NA	NA
bASV2538	0	1	0	0.560611910581388	1	0	0	0	NA	NA
bASV2547	0	0	1	0.560611910581388	1	0	0	0	NA	NA
bASV2552	1	0	0	0.560611910581388	1	0	0	0	NA	NA
bASV2554	1	0	0	0.560611910581388	1	0	0	0	NA	NA
bASV2555	1	0	0	0.560611910581388	1	0	0	0	NA	NA
bASV2560	1	0	0	0.560611910581388	1	0	0	0	NA	NA
bASV2561	0	1	0	0.560611910581388	1	0	0	0	NA	NA
bASV2570	1	0	0	0.492089896632427	0.45	0	0	1	Module_5	1
bASV2573	0	0	1	0.560611910581388	1	0	0	0	NA	NA
bASV2579	1	0	0	0.560611910581388	1	0	0	0	NA	NA
bASV2592	0	0	1	0.560611910581388	1	0	0	0	NA	NA
bASV2598	0	1	0	0.528680532637681	1	0	0	0	NA	NA
bASV2599	0	1	0	0.542116540892883	1	0	0	0	NA	NA
bASV2601	0	1	0	0.560611910581388	1	0	0	0	NA	NA
bASV2607	1	0	0	0.560611910581388	1	0	0	0	NA	NA
bASV2608	0	1	0	0.542116540892883	1	0	0	0	NA	NA
bASV2610	0	1	0	0.560611910581388	1	0	0	0	NA	NA
bASV2617	0	0	1	0.492231215621322	1	0	0	0	NA	NA
bASV2618	0	0	1	0.519492938385734	1	0	0	0	NA	NA
bASV2620	0	1	0	0.469505675232921	1	0	0	0	NA	NA
bASV2622	1	0	0	0.560611910581388	1	0	0	0	NA	NA
bASV2625	0	1	0	0.560611910581388	1	0	0	0	NA	NA
bASV2626	1	0	0	0.560611910581388	1	0	0	0	NA	NA
bASV2627	0	0	1	0.560611910581388	1	0	0	0	NA	NA
bASV2628	0	0	1	0.510017454146528	1	0	0	0	NA	NA
bASV2629	0	0	1	0.560611910581388	1	0	0	0	NA	NA
bASV2630	1	0	0	0.560611910581388	1	0	0	0	NA	NA
bASV2640	0	1	0	0.7841599532609	0.08	0	0	0	NA	NA
bASV2644	1	0	0	0.63440342883139	0.13	0	0	0	NA	NA
bASV2648	0	1	0	0.560611910581388	1	0	0	0	NA	NA
bASV2649	1	0	0	0.535306847684545	1	0	0	0	NA	NA
bASV2653	1	0	0	0.54232614454664	1	0	0	0	NA	NA
bASV2663	0	0	1	0.560611910581388	1	0	0	0	NA	NA
bASV2664	0	0	1	0.560611910581388	1	0	0	0	NA	NA
bASV2665	0	0	1	0.560611910581388	1	0	0	0	NA	NA
bASV2666	0	1	0	0.560611910581388	1	0	0	0	NA	NA
bASV2672	1	0	0	0.535306847684545	1	0	0	0	NA	NA
bASV2675	0	1	0	0.54232614454664	1	0	0	0	NA	NA
bASV2681	0	1	0	0.539172549533447	1	0	0	0	NA	NA
bASV2682	1	0	0	0.560611910581388	1	0	0	0	NA	NA
bASV2684	1	0	0	0.560611910581388	1	0	0	0	NA	NA
bASV2686	0	0	1	0.58433513654223	0.32	0	0	1	Module_40	1
bASV2687	1	0	0	0.560611910581388	1	0	0	0	NA	NA
bASV2689	0	1	0	0.560611910581388	1	0	0	0	NA	NA
bASV2693	0	1	0	0.560611910581388	1	0	0	0	NA	NA
bASV2694	0	1	0	0.560611910581388	1	0	0	0	NA	NA
bASV2696	0	1	0	0.50844810019742	1	0	0	0	NA	NA
bASV2698	1	0	0	0.560611910581388	1	0	0	0	NA	NA
bASV2700	0	0	1	0.512989176042577	1	0	0	0	NA	NA
bASV2711	0	1	0	0.560611910581388	1	0	0	0	NA	NA
bASV2712	1	0	0	0.560611910581388	1	0	0	0	NA	NA
bASV2715	1	0	0	0.620173672946042	0.145	0	0	1	Module_61	1
bASV2717	0	0	1	0.560611910581388	1	0	0	0	NA	NA
bASV2725	0	1	0	0.560611910581388	1	0	0	0	NA	NA
bASV2726	0	1	0	0.525066916597721	1	0	0	0	NA	NA
bASV2728	0	0	1	0.560611910581388	1	0	0	0	NA	NA
bASV2733	0	0	1	0.522490182306891	1	0	0	0	NA	NA
bASV2739	1	0	0	0.560611910581388	1	0	0	0	NA	NA
bASV2749	1	0	0	0.560611910581388	1	0	0	0	NA	NA
bASV2760	0	0	1	0.560611910581388	1	0	0	0	NA	NA
bASV2766	0	1	0	0.560611910581388	1	0	0	0	NA	NA
bASV2767	1	0	0	0.560611910581388	1	0	0	0	NA	NA
bASV2769	0	0	1	0.560611910581388	1	0	0	0	NA	NA
bASV2770	0	0	1	0.541054569187256	1	0	0	0	NA	NA
bASV2773	0	1	0	0.54232614454664	1	0	0	0	NA	NA
bASV2775	0	0	1	0.560611910581388	1	0	0	0	NA	NA
bASV2785	1	0	0	0.560611910581388	1	0	0	0	NA	NA
bASV2788	0	1	0	0.560611910581388	1	0	0	0	NA	NA
bASV2795	0	1	0	0.560611910581388	1	0	0	0	NA	NA
bASV2806	0	1	0	0.560611910581388	1	0	0	0	NA	NA
bASV2807	0	1	0	0.560611910581388	1	0	0	0	NA	NA
bASV2810	0	1	0	0.560611910581388	1	0	0	0	NA	NA
bASV2811	0	1	0	0.542720420239974	1	0	0	0	NA	NA
bASV2813	0	1	0	0.560611910581388	1	0	0	0	NA	NA
bASV2818	1	0	0	0.560611910581388	1	0	0	0	NA	NA
bASV2820	1	0	0	0.560611910581388	1	0	0	0	NA	NA
bASV2829	0	1	0	0.502602828623449	1	0	0	0	NA	NA
bASV2833	0	0	1	0.629982411870792	0.15	0	0	0	NA	NA
bASV2836	0	0	1	0.560611910581388	1	0	0	0	NA	NA
bASV2844	1	0	0	0.560611910581388	1	0	0	0	NA	NA
bASV2852	1	0	0	0.560611910581388	1	0	0	0	NA	NA
bASV2858	0	1	0	0.560611910581388	1	0	0	0	NA	NA
bASV2863	1	0	0	0.560611910581388	1	0	0	0	NA	NA
bASV2866	0	1	0	0.560611910581388	1	0	0	0	NA	NA
bASV2869	0	0	1	0.560611910581388	1	0	0	0	NA	NA
bASV2874	0	0	1	0.560611910581388	1	0	0	0	NA	NA
bASV2881	0	0	1	0.560611910581388	1	0	0	0	NA	NA
bASV2882	0	1	0	0.560611910581388	1	0	0	0	NA	NA
bASV2884	0	0	1	0.560611910581388	1	0	0	0	NA	NA
bASV2891	0	0	1	0.560611910581388	1	0	0	0	NA	NA
bASV2892	0	1	1	0.538238390952842	1	0	0	0	NA	NA
bASV2897	1	0	0	0.560611910581388	1	0	0	0	NA	NA
bASV2901	0	0	1	0.542027625500083	1	0	0	0	NA	NA
bASV2903	1	0	0	0.560611910581388	1	0	0	0	NA	NA
bASV2907	0	0	1	0.560611910581388	1	0	0	0	NA	NA
bASV2908	1	0	0	0.560611910581388	1	0	0	0	NA	NA
bASV2909	0	0	1	0.560611910581388	1	0	0	0	NA	NA
bASV2911	1	0	0	0.540867186500379	1	0	0	0	NA	NA
bASV2912	0	0	1	0.537292846380224	1	0	0	0	NA	NA
bASV2917	0	1	0	0.560611910581388	1	0	0	0	NA	NA
bASV2923	1	0	0	0.560611910581388	1	0	0	0	NA	NA
bASV2926	1	1	0	0.517219415303485	1	0	0	0	NA	NA
bASV2931	0	0	1	0.560611910581388	1	0	0	0	NA	NA
bASV2937	1	0	0	0.560611910581388	1	0	0	0	NA	NA
bASV2940	1	0	1	0.53398758496472	1	0	0	0	NA	NA
bASV2949	0	1	0	0.516623070542557	1	0	0	0	NA	NA
bASV2953	0	1	1	0.542027625500083	1	0	0	0	NA	NA
bASV2954	1	0	0	0.560611910581388	1	0	0	0	NA	NA
bASV2955	0	0	1	0.541054569187256	1	0	0	0	NA	NA
bASV2969	0	1	0	0.537030755869586	1	0	0	0	NA	NA
bASV2982	1	0	0	0.560611910581388	1	0	0	0	NA	NA
bASV2983	0	1	0	0.560611910581388	1	0	0	0	NA	NA
bASV2987	1	0	0	0.540867186500379	1	0	0	0	NA	NA
bASV2988	1	0	0	0.560611910581388	1	0	0	0	NA	NA
bASV2994	0	0	1	0.560611910581388	1	0	0	0	NA	NA
bASV2995	1	0	0	0.55475268486963	1	0	0	0	NA	NA
bASV2997	0	0	1	0.560611910581388	1	0	0	0	NA	NA
bASV3021	1	0	0	0.560611910581388	1	0	0	0	NA	NA
bASV3026	0	0	1	0.560611910581388	1	0	0	0	NA	NA
bASV3029	0	1	0	0.560611910581388	1	0	0	0	NA	NA
bASV3051	0	0	1	0.560611910581388	1	0	0	0	NA	NA
bASV3053	1	0	0	0.560611910581388	1	0	0	0	NA	NA
bASV3055	0	0	1	0.560611910581388	1	0	0	0	NA	NA
bASV3056	0	0	1	0.560611910581388	1	0	0	0	NA	NA
bASV3060	1	0	0	0.560611910581388	1	0	0	0	NA	NA
bASV3063	0	0	1	0.560611910581388	1	0	0	0	NA	NA
bASV3067	0	1	0	0.560611910581388	1	0	0	0	NA	NA
bASV3072	0	1	1	0.535655668229714	1	0	0	0	NA	NA
bASV3078	1	0	0	0.560611910581388	1	0	0	0	NA	NA
bASV3081	0	0	1	0.560611910581388	1	0	0	0	NA	NA
bASV3082	1	0	0	0.560611910581388	1	0	0	0	NA	NA
bASV3095	1	0	0	0.560611910581388	1	0	0	0	NA	NA
bASV3099	0	1	0	0.560611910581388	1	0	0	0	NA	NA
bASV3101	0	0	1	0.560611910581388	1	0	0	0	NA	NA
bASV3106	0	0	1	0.560611910581388	1	0	0	0	NA	NA
bASV3110	0	1	0	0.560611910581388	1	0	0	0	NA	NA
bASV3118	1	0	0	0.560611910581388	1	0	0	0	NA	NA
bASV3123	0	1	0	0.560611910581388	1	0	0	0	NA	NA
bASV3126	0	0	1	0.560611910581388	1	0	0	0	NA	NA
bASV3128	0	0	1	0.801458524456105	0.05	0	0	0	NA	NA
bASV3138	0	0	1	0.560611910581388	1	0	0	0	NA	NA
bASV3145	0	1	0	0.560611910581388	1	0	0	0	NA	NA
bASV3146	1	0	0	0.560611910581388	1	0	0	0	NA	NA
bASV3156	0	1	0	0.541867345263415	1	0	0	0	NA	NA
bASV3157	0	0	1	0.560611910581388	1	0	0	0	NA	NA
bASV3163	1	0	0	0.560611910581388	1	0	0	0	NA	NA
bASV3168	1	0	0	0.560611910581388	1	0	0	0	NA	NA
bASV3169	0	1	0	0.54232614454664	1	0	0	0	NA	NA
bASV3170	0	0	1	0.560611910581388	1	0	0	0	NA	NA
bASV3172	0	1	0	0.560611910581388	1	0	0	0	NA	NA
bASV3174	0	1	0	0.511853192228171	1	0	0	0	NA	NA
bASV3175	1	0	0	0.560611910581388	1	0	0	0	NA	NA
bASV3176	1	0	0	0.560611910581388	1	0	0	0	NA	NA
bASV3182	0	0	1	0.560611910581388	1	0	0	0	NA	NA
bASV3189	0	1	0	0.560611910581388	1	0	0	0	NA	NA
bASV3191	0	0	1	0.560611910581388	1	0	0	0	NA	NA
bASV3200	1	0	0	0.560611910581388	1	0	0	0	NA	NA
bASV3207	0	0	1	0.560611910581388	1	0	0	0	NA	NA
bASV3208	1	0	0	0.560611910581388	1	0	0	0	NA	NA
bASV3220	1	0	0	0.560611910581388	1	0	0	0	NA	NA
bASV3221	1	0	0	0.560611910581388	1	0	0	0	NA	NA
bASV3222	1	0	0	0.560611910581388	1	0	0	0	NA	NA
bASV3228	0	1	0	0.560611910581388	1	0	0	0	NA	NA
bASV3229	0	1	0	0.560611910581388	1	0	0	0	NA	NA
bASV3232	0	1	0	0.560611910581388	1	0	0	0	NA	NA
bASV3240	0	0	1	0.560611910581388	1	0	0	0	NA	NA
bASV3242	0	0	1	0.804399666539844	0.05	0	0	0	NA	NA
bASV3251	0	0	1	0.560611910581388	1	0	0	0	NA	NA
bASV3252	0	0	1	0.560611910581388	1	0	0	0	NA	NA
bASV3255	1	0	0	0.539968763041198	1	0	0	0	NA	NA
bASV3270	1	0	0	0.560611910581388	1	0	0	0	NA	NA
bASV3271	0	0	1	0.496686821379785	1	0	0	1	Module_27	1
bASV3273	0	1	0	0.560611910581388	1	0	0	0	NA	NA
bASV3274	0	0	1	0.560611910581388	1	0	0	0	NA	NA
bASV3275	1	0	0	0.560611910581388	1	0	0	0	NA	NA
bASV3276	0	0	1	0.560611910581388	1	0	0	0	NA	NA
bASV3277	0	1	0	0.515496874819828	1	0	0	0	NA	NA
bASV3279	1	0	0	0.560611910581388	1	0	0	0	NA	NA
bASV3283	1	0	0	0.560611910581388	1	0	0	0	NA	NA
bASV3284	1	0	0	0.560611910581388	1	0	0	0	NA	NA
bASV3286	0	1	0	0.560611910581388	1	0	0	0	NA	NA
bASV3287	0	0	1	0.560611910581388	1	0	0	0	NA	NA
bASV3297	1	0	0	0.560611910581388	1	0	0	0	NA	NA
bASV3298	1	0	0	0.509853763299694	1	0	0	0	NA	NA
bASV3303	0	1	0	0.560611910581388	1	0	0	0	NA	NA
bASV3309	0	0	1	0.560611910581388	1	0	0	0	NA	NA
bASV3310	1	0	0	0.560611910581388	1	0	0	0	NA	NA
bASV3314	0	0	1	0.560611910581388	1	0	0	0	NA	NA
bASV3325	0	1	0	0.560611910581388	1	0	0	0	NA	NA
bASV3327	0	0	1	0.560611910581388	1	0	0	0	NA	NA
bASV3331	1	0	0	0.560611910581388	1	0	0	0	NA	NA
bASV3332	1	0	0	0.560611910581388	1	0	0	0	NA	NA
bASV3333	0	0	1	0.560611910581388	1	0	0	0	NA	NA
bASV3336	1	0	0	0.560611910581388	1	0	0	0	NA	NA
bASV3352	0	0	1	0.560611910581388	1	0	0	0	NA	NA
bASV3354	1	0	0	0.560611910581388	1	0	0	0	NA	NA
bASV3363	1	0	0	0.560611910581388	1	0	0	0	NA	NA
bASV3367	1	0	0	0.560611910581388	1	0	0	0	NA	NA
bASV3371	1	0	0	0.560611910581388	1	0	0	0	NA	NA
bASV3374	1	0	0	0.560611910581388	1	0	0	0	NA	NA
bASV3380	0	1	0	0.560611910581388	1	0	0	0	NA	NA
bASV3389	0	1	0	0.560611910581388	1	0	0	0	NA	NA
bASV3397	0	1	0	0.560611910581388	1	0	0	0	NA	NA
bASV3399	0	0	1	0.560611910581388	1	0	0	0	NA	NA
bASV3403	0	0	1	0.560611910581388	1	0	0	0	NA	NA
bASV3406	0	0	1	0.538815906080325	1	0	0	0	NA	NA
bASV3408	1	0	0	0.560611910581388	1	0	0	0	NA	NA
bASV3415	0	0	1	0.531193978589169	1	0	0	0	NA	NA
bASV3416	0	0	1	0.560611910581388	1	0	0	0	NA	NA
bASV3418	0	1	0	0.560611910581388	1	0	0	0	NA	NA
bASV3421	0	0	1	0.560611910581388	1	0	0	0	NA	NA
bASV3422	0	0	1	0.560611910581388	1	0	0	0	NA	NA
bASV3427	0	1	0	0.560611910581388	1	0	0	0	NA	NA
bASV3430	0	1	0	0.560611910581388	1	0	0	0	NA	NA
bASV3431	1	0	0	0.560611910581388	1	0	0	0	NA	NA
bASV3435	1	0	0	0.560611910581388	1	0	0	0	NA	NA
bASV3438	0	1	0	0.560611910581388	1	0	0	0	NA	NA
bASV3447	0	1	0	0.560611910581388	1	0	0	0	NA	NA
bASV3448	0	0	1	0.560611910581388	1	0	0	0	NA	NA
bASV3458	0	0	1	0.505964425626941	1	0	0	0	NA	NA
bASV3472	0	0	1	0.560611910581388	1	0	0	0	NA	NA
bASV3477	0	1	0	0.560611910581388	1	0	0	0	NA	NA
bASV3481	1	0	0	0.560611910581388	1	0	0	0	NA	NA
bASV3489	1	0	0	0.560611910581388	1	0	0	0	NA	NA
bASV3495	0	1	0	0.560611910581388	1	0	0	0	NA	NA
bASV3497	0	0	1	0.560611910581388	1	0	0	0	NA	NA
bASV3498	0	1	0	0.560611910581388	1	0	0	0	NA	NA
bASV3501	0	1	0	0.560611910581388	1	0	0	0	NA	NA
bASV3504	1	0	0	0.560611910581388	1	0	0	0	NA	NA
bASV3507	0	0	1	0.560611910581388	1	0	0	0	NA	NA
bASV3513	1	0	0	0.560611910581388	1	0	0	0	NA	NA
bASV3515	1	0	0	0.560611910581388	1	0	0	0	NA	NA
bASV3528	0	0	1	0.54232614454664	1	0	0	0	NA	NA
bASV3532	1	0	0	0.560611910581388	1	0	0	0	NA	NA
bASV3538	1	0	0	0.560611910581388	1	0	0	0	NA	NA
bASV3545	0	0	1	0.560611910581388	1	0	0	0	NA	NA
bASV3554	1	0	0	0.560611910581388	1	0	0	0	NA	NA
bASV3567	0	1	0	0.560611910581388	1	0	0	0	NA	NA
bASV3568	1	0	0	0.560611910581388	1	0	0	0	NA	NA
bASV3571	1	0	0	0.560611910581388	1	0	0	0	NA	NA
bASV3573	1	0	0	0.560611910581388	1	0	0	0	NA	NA
bASV3577	0	1	0	0.560611910581388	1	0	0	0	NA	NA
bASV3578	1	0	0	0.560611910581388	1	0	0	0	NA	NA
bASV3579	1	0	0	0.560611910581388	1	0	0	0	NA	NA
bASV3583	0	1	0	0.560611910581388	1	0	0	0	NA	NA
bASV3585	0	0	1	0.560611910581388	1	0	0	0	NA	NA
bASV3588	1	0	0	0.560611910581388	1	0	0	0	NA	NA
bASV3592	1	0	0	0.560611910581388	1	0	0	0	NA	NA
bASV3603	0	0	1	0.560611910581388	1	0	0	0	NA	NA
bASV3604	1	0	0	0.520272749622134	1	0	0	0	NA	NA
bASV3609	0	1	0	0.560611910581388	1	0	0	0	NA	NA
bASV3610	0	1	0	0.560611910581388	1	0	0	0	NA	NA
bASV3623	0	0	1	0.560611910581388	1	0	0	0	NA	NA
bASV3627	1	0	0	0.560611910581388	1	0	0	0	NA	NA
bASV3630	0	0	1	0.560611910581388	1	0	0	0	NA	NA
bASV3631	0	1	0	0.560611910581388	1	0	0	0	NA	NA
bASV3636	0	1	0	0.560611910581388	1	0	0	0	NA	NA
bASV3654	0	1	0	0.560611910581388	1	0	0	0	NA	NA
bASV3656	0	0	1	0.560611910581388	1	0	0	0	NA	NA
bASV3657	1	0	0	0.560611910581388	1	0	0	0	NA	NA
bASV3659	0	0	1	0.560611910581388	1	0	0	0	NA	NA
bASV3674	0	1	0	0.560611910581388	1	0	0	0	NA	NA
bASV3684	0	0	1	0.560611910581388	1	0	0	0	NA	NA
bASV3686	1	0	0	0.534522483824849	1	0	0	0	NA	NA
bASV3687	1	0	0	0.560611910581388	1	0	0	0	NA	NA
bASV3692	0	1	0	0.560611910581388	1	0	0	0	NA	NA
bASV3693	0	1	0	0.560611910581388	1	0	0	0	NA	NA
bASV3695	1	0	0	0.540635187615326	1	0	0	0	NA	NA
bASV3703	0	0	1	0.560611910581388	1	0	0	0	NA	NA
bASV3707	1	0	0	0.560611910581388	1	0	0	0	NA	NA
bASV3709	1	0	0	0.560611910581388	1	0	0	0	NA	NA
bASV3711	1	0	0	0.560611910581388	1	0	0	0	NA	NA
bASV3712	1	0	0	0.560611910581388	1	0	0	0	NA	NA
bASV3716	0	1	0	0.560611910581388	1	0	0	0	NA	NA
bASV3726	1	0	0	0.560611910581388	1	0	0	0	NA	NA
bASV3731	0	1	0	0.560611910581388	1	0	0	0	NA	NA
bASV3735	1	0	0	0.560611910581388	1	0	0	0	NA	NA
bASV3737	0	0	1	0.560611910581388	1	0	0	0	NA	NA
bASV3741	1	0	0	0.560611910581388	1	0	0	0	NA	NA
bASV3746	0	0	1	0.560611910581388	1	0	0	0	NA	NA
bASV3752	0	0	1	0.560611910581388	1	0	0	0	NA	NA
bASV3753	0	1	0	0.560611910581388	1	0	0	0	NA	NA
bASV3754	1	0	0	0.560611910581388	1	0	0	0	NA	NA
bASV3758	0	1	0	0.560611910581388	1	0	0	0	NA	NA
bASV3760	0	0	1	0.560611910581388	1	0	0	0	NA	NA
bASV3762	1	0	0	0.560611910581388	1	0	0	0	NA	NA
bASV3764	0	1	0	0.648158251703821	0.06	0	0	0	NA	NA
bASV3772	0	0	1	0.560611910581388	1	0	0	0	NA	NA
bASV3781	0	0	1	0.560611910581388	1	0	0	0	NA	NA
bASV3787	1	0	0	0.560611910581388	1	0	0	0	NA	NA
bASV3788	0	1	0	0.560611910581388	1	0	0	0	NA	NA
bASV3792	1	0	0	0.560611910581388	1	0	0	0	NA	NA
bASV3799	1	0	0	0.560611910581388	1	0	0	0	NA	NA
bASV3805	0	0	1	0.560611910581388	1	0	0	0	NA	NA
bASV3807	1	0	0	0.560611910581388	1	0	0	0	NA	NA
bASV3810	1	0	0	0.560611910581388	1	0	0	0	NA	NA
bASV3813	0	1	0	0.560611910581388	1	0	0	0	NA	NA
bASV3817	0	1	0	0.560611910581388	1	0	0	0	NA	NA
bASV3818	0	0	1	0.560611910581388	1	0	0	0	NA	NA
bASV3820	0	1	0	0.560611910581388	1	0	0	0	NA	NA
bASV3822	0	0	1	0.560611910581388	1	0	0	0	NA	NA
bASV3824	1	0	0	0.560611910581388	1	0	0	0	NA	NA
bASV3826	0	1	0	0.560611910581388	1	0	0	0	NA	NA
bASV3836	1	0	0	0.560611910581388	1	0	0	0	NA	NA
bASV3838	0	0	1	0.560611910581388	1	0	0	0	NA	NA
bASV3846	1	0	0	0.560611910581388	1	0	0	0	NA	NA
bASV3863	0	1	0	0.54232614454664	1	0	0	0	NA	NA
bASV3872	1	0	0	0.560611910581388	1	0	0	0	NA	NA
bASV3873	0	0	1	0.560611910581388	1	0	0	0	NA	NA
bASV3882	0	0	1	0.560611910581388	1	0	0	0	NA	NA
bASV3887	0	1	0	0.560611910581388	1	0	0	0	NA	NA
bASV3893	0	0	1	0.560611910581388	1	0	0	0	NA	NA
bASV3894	1	0	0	0.560611910581388	1	0	0	0	NA	NA
bASV3897	1	0	0	0.560611910581388	1	0	0	0	NA	NA
bASV3900	0	1	0	0.560611910581388	1	0	0	0	NA	NA
bASV3903	1	0	0	0.560611910581388	1	0	0	0	NA	NA
bASV3909	1	0	0	0.560611910581388	1	0	0	0	NA	NA
bASV3912	1	0	0	0.560611910581388	1	0	0	0	NA	NA
bASV3923	1	0	0	0.560611910581388	1	0	0	0	NA	NA
bASV3926	0	0	1	0.560611910581388	1	0	0	0	NA	NA
bASV3928	0	1	0	0.560611910581388	1	0	0	0	NA	NA
bASV3929	0	1	0	0.560611910581388	1	0	0	0	NA	NA
bASV3931	0	1	0	0.560611910581388	1	0	0	0	NA	NA
bASV3932	0	0	1	0.560611910581388	1	0	0	0	NA	NA
bASV3940	0	1	0	0.560611910581388	1	0	0	0	NA	NA
bASV3941	1	0	0	0.560611910581388	1	0	0	0	NA	NA
bASV3947	0	0	1	0.560611910581388	1	0	0	0	NA	NA
bASV3950	0	1	0	0.560611910581388	1	0	0	0	NA	NA
bASV3963	1	0	0	0.560611910581388	1	0	0	0	NA	NA
bASV3964	1	0	0	0.560611910581388	1	0	0	0	NA	NA
bASV3966	0	1	0	0.560611910581388	1	0	0	0	NA	NA
bASV3967	1	0	0	0.560611910581388	1	0	0	0	NA	NA
bASV3973	1	0	0	0.560611910581388	1	0	0	0	NA	NA
bASV3976	1	0	0	0.560611910581388	1	0	0	0	NA	NA
bASV3977	0	0	1	0.560611910581388	1	0	0	0	NA	NA
bASV3979	0	0	1	0.560611910581388	1	0	0	0	NA	NA
bASV3980	1	0	0	0.560611910581388	1	0	0	0	NA	NA
bASV3985	1	0	0	0.560611910581388	1	0	0	0	NA	NA
bASV3988	0	1	0	0.560611910581388	1	0	0	0	NA	NA
bASV3989	1	0	0	0.560611910581388	1	0	0	0	NA	NA
bASV3995	0	0	1	0.560611910581388	1	0	0	0	NA	NA
bASV3996	1	0	0	0.560611910581388	1	0	0	0	NA	NA
bASV4002	0	1	0	0.560611910581388	1	0	0	0	NA	NA
bASV4004	0	0	1	0.560611910581388	1	0	0	0	NA	NA
bASV4005	1	0	0	0.560611910581388	1	0	0	0	NA	NA
bASV4009	1	0	0	0.560611910581388	1	0	0	0	NA	NA
bASV4011	1	0	0	0.560611910581388	1	0	0	0	NA	NA
bASV4012	0	1	0	0.560611910581388	1	0	0	0	NA	NA
bASV4021	0	1	0	0.560611910581388	1	0	0	0	NA	NA
bASV4026	1	0	0	0.560611910581388	1	0	0	0	NA	NA
bASV4029	0	0	1	0.560611910581388	1	0	0	0	NA	NA
bASV4040	1	0	0	0.560611910581388	1	0	0	0	NA	NA
bASV4042	1	0	0	0.560611910581388	1	0	0	0	NA	NA
bASV4046	0	1	0	0.560611910581388	1	0	0	0	NA	NA
bASV4055	1	0	0	0.560611910581388	1	0	0	0	NA	NA
bASV4057	0	0	1	0.560611910581388	1	0	0	0	NA	NA
bASV4059	1	0	0	0.560611910581388	1	0	0	0	NA	NA
bASV4068	0	0	1	0.512989176042577	1	0	0	0	NA	NA
bASV4070	1	0	0	0.560611910581388	1	0	0	0	NA	NA
bASV4071	1	0	0	0.560611910581388	1	0	0	0	NA	NA
bASV4074	1	0	0	0.560611910581388	1	0	0	0	NA	NA
bASV4090	0	1	0	0.560611910581388	1	0	0	0	NA	NA
bASV4091	0	0	1	0.560611910581388	1	0	0	0	NA	NA
bASV4097	1	0	0	0.560611910581388	1	0	0	0	NA	NA
bASV4098	1	0	0	0.560611910581388	1	0	0	0	NA	NA
bASV4105	1	0	0	0.560611910581388	1	0	0	0	NA	NA
bASV4120	1	0	0	0.560611910581388	1	0	0	0	NA	NA
bASV4125	1	0	0	0.560611910581388	1	0	0	0	NA	NA
bASV4126	0	0	1	0.560611910581388	1	0	0	0	NA	NA
bASV4134	1	0	0	0.560611910581388	1	0	0	0	NA	NA
bASV4135	1	0	0	0.560611910581388	1	0	0	0	NA	NA
bASV4137	0	0	1	0.560611910581388	1	0	0	0	NA	NA
bASV4145	0	1	0	0.560611910581388	1	0	0	0	NA	NA
bASV4147	0	0	1	0.560611910581388	1	0	0	0	NA	NA
bASV4151	0	1	0	0.560611910581388	1	0	0	0	NA	NA
bASV4164	0	0	1	0.560611910581388	1	0	0	0	NA	NA
bASV4165	1	0	0	0.560611910581388	1	0	0	0	NA	NA
bASV4166	0	1	0	0.560611910581388	1	0	0	0	NA	NA
bASV4171	0	1	0	0.560611910581388	1	0	0	0	NA	NA
bASV4176	1	0	0	0.560611910581388	1	0	0	0	NA	NA
bASV4177	0	0	1	0.560611910581388	1	0	0	0	NA	NA
bASV4183	0	1	0	0.560611910581388	1	0	0	0	NA	NA
bASV4184	0	0	1	0.560611910581388	1	0	0	0	NA	NA
bASV4191	1	0	0	0.560611910581388	1	0	0	0	NA	NA
bASV4200	1	0	0	0.560611910581388	1	0	0	0	NA	NA
bASV4201	1	0	0	0.560611910581388	1	0	0	0	NA	NA
bASV4204	1	0	0	0.560611910581388	1	0	0	0	NA	NA
bASV4228	1	0	0	0.560611910581388	1	0	0	0	NA	NA
bASV4233	0	1	0	0.560611910581388	1	0	0	0	NA	NA

## Sheet: SA
ASV	SA-S	SA-F	SA-M	stat	p.value	edgeR	csASV	Network	Module	Degree
bASV3	1	0	0	0.650919034651117	0.035	0	0	0	NA	NA
bASV5	1	1	1	0.407058603242054	0.985	0	0	0	NA	NA
bASV6	1	0	0	0.572953950943006	0.085	0	0	0	NA	NA
bASV9	1	0	1	0.54854454907862	0.17	0	0	0	NA	NA
bASV10	0	1	0	0.541267708006464	0.23	0	1	0	NA	NA
bASV11	1	0	0	0.677247609464109	0.015	0	1	0	NA	NA
bASV12	0	1	1	0.676788064919027	0.01	0	0	0	NA	NA
bASV13	1	0	0	0.74112544657051	0.005	0	0	1	Module_7	2
bASV14	1	1	1	0.83370905806333	0.005	0	0	0	NA	NA
bASV15	0	1	0	0.914871756711136	0.005	0	0	0	NA	NA
bASV17	1	1	1	0.622368235052387	0.05	0	0	1	Module_44	1
bASV18	1	0	1	0.517072030568869	0.305	0	0	0	NA	NA
bASV24	1	1	0	0.479680440271099	0.46	0	0	0	NA	NA
bASV25	0	1	0	0.682212111069518	0.005	0	0	0	NA	NA
bASV27	0	1	0	0.658991734404656	0.02	0	0	1	Module_18	1
bASV28	0	1	1	0.706254517472089	0.005	0	0	1	Module_7	5
bASV29	1	0	1	0.815116029632498	0.005	0	1	0	NA	NA
bASV31	1	1	0	0.488134903816943	0.405	0	0	0	NA	NA
bASV32	1	0	1	0.57206924248996	0.12	0	0	1	Module_17	1
bASV33	1	0	0	0.742720600470593	0.005	0	0	0	NA	NA
bASV34	1	0	0	0.555321787096286	0.17	0	0	0	NA	NA
bASV35	1	0	0	0.523581340403335	0.31	0	0	0	NA	NA
bASV36	0	0	1	0.542258273395402	1	0	0	0	NA	NA
bASV41	1	0	1	0.604949220330595	0.055	0	0	0	NA	NA
bASV42	1	0	0	0.584036873633677	0.115	0	0	0	NA	NA
bASV43	0	1	1	0.730610835636798	0.005	0	0	1	Module_7	3
bASV44	0	0	1	0.404195796616177	0.78	0	0	0	NA	NA
bASV46	1	0	1	0.587755317295163	0.09	0	0	0	NA	NA
bASV47	1	0	1	0.516901060164285	0.285	0	0	0	NA	NA
bASV48	0	0	1	0.592225316182517	0.105	0	0	0	NA	NA
bASV49	1	0	1	0.668727068114084	0.03	0	1	0	NA	NA
bASV51	1	0	1	0.417636165013734	0.725	0	0	0	NA	NA
bASV53	1	1	1	0.583198239650712	0.125	0	0	0	NA	NA
bASV54	0	1	1	0.561136717696356	0.155	0	0	0	NA	NA
bASV55	1	1	1	0.366432413672279	0.845	0	0	0	NA	NA
bASV57	1	0	1	0.433562934765005	0.635	0	0	0	NA	NA
bASV58	1	0	1	0.510576217934739	0.32	0	0	0	NA	NA
bASV61	0	0	1	0.631250336457987	0.03	0	0	1	Module_17	1
bASV64	1	0	1	0.542175658395336	0.245	0	0	0	NA	NA
bASV65	0	1	0	0.47528701819952	0.435	0	0	0	NA	NA
bASV66	0	0	1	0.641598198027305	0.03	0	0	0	NA	NA
bASV67	1	1	1	0.64169177252468	0.04	0	0	0	NA	NA
bASV68	1	1	0	0.355930737159759	0.915	0	0	0	NA	NA
bASV71	1	0	1	0.517829475590282	0.285	0	0	0	NA	NA
bASV72	1	1	1	0.66250577762496	0.015	0	0	0	NA	NA
bASV73	0	1	1	0.619668449739068	0.04	0	1	0	NA	NA
bASV74	0	1	1	0.414731608028411	0.715	0	0	0	NA	NA
bASV75	0	1	1	0.481993683178524	0.4	0	0	0	NA	NA
bASV77	0	1	1	0.479742599457253	0.455	0	0	0	NA	NA
bASV78	0	1	1	0.578560298736882	0.09	0	0	0	NA	NA
bASV79	0	0	1	0.618044246017556	0.065	0	1	0	NA	NA
bASV80	1	1	1	0.709078707306957	0.005	0	0	0	NA	NA
bASV83	1	1	1	0.604208113276956	0.09	0	0	0	NA	NA
bASV84	1	0	0	0.543022886283586	0.19	0	0	0	NA	NA
bASV86	1	1	0	0.549210131200022	0.155	0	0	0	NA	NA
bASV87	0	1	0	0.585246900111762	0.14	0	0	0	NA	NA
bASV88	0	1	0	0.857956782587396	0.005	0	0	0	NA	NA
bASV90	1	0	1	0.604758603279127	0.07	0	0	0	NA	NA
bASV91	1	0	0	0.529121643506427	0.31	0	0	0	NA	NA
bASV92	1	0	0	0.627176685427508	0.04	0	0	0	NA	NA
bASV93	0	1	0	0.550888907360581	0.19	0	0	1	Module_22	1
bASV97	0	1	0	0.560611910581388	1	0	0	0	NA	NA
bASV98	1	0	1	0.517834547523152	0.28	0	0	0	NA	NA
bASV99	0	1	0	0.637255713174899	0.025	0	0	0	NA	NA
bASV101	1	1	1	0.550598802572559	0.18	0	0	0	NA	NA
bASV103	0	0	1	0.462749198764014	0.575	0	0	1	Module_5	1
bASV104	1	0	1	0.590721496012342	0.11	0	0	0	NA	NA
bASV105	1	0	1	0.538203360469357	0.23	0	0	0	NA	NA
bASV107	1	0	0	0.496451934097373	0.335	0	0	0	NA	NA
bASV108	1	1	1	0.477779965714348	0.47	0	0	0	NA	NA
bASV109	0	1	1	0.519501995028219	0.325	0	0	0	NA	NA
bASV111	1	1	0	0.490956643392145	0.415	0	0	0	NA	NA
bASV113	1	0	1	0.633941025209708	0.03	0	0	0	NA	NA
bASV114	1	0	1	0.44447953135302	0.655	0	0	0	NA	NA
bASV115	1	0	0	0.576731145078406	0.145	0	0	0	NA	NA
bASV116	1	0	0	0.575625282447789	0.115	0	0	1	Module_79	1
bASV118	0	1	1	0.769009817029994	0.005	0	0	0	NA	NA
bASV119	1	1	0	0.76965391306043	0.005	0	0	0	NA	NA
bASV120	1	0	0	0.580778784893387	0.09	0	0	0	NA	NA
bASV121	1	0	0	0.461691	0.515	0	0	0	NA	NA
bASV123	0	1	1	0.670201611340691	0.01	0	0	0	NA	NA
bASV124	1	1	1	0.643773753999727	0.03	0	0	0	NA	NA
bASV125	0	0	1	0.512517757403004	1	0	0	0	NA	NA
bASV126	1	0	1	0.810746710780192	0.005	0	0	0	NA	NA
bASV127	1	0	1	0.602995811373544	0.05	0	0	0	NA	NA
bASV128	0	1	0	0.578119381675128	0.245	0	0	0	NA	NA
bASV129	0	1	0	0.674620740540758	0.015	0	0	0	NA	NA
bASV130	1	0	0	0.406458886146983	0.945	0	0	0	NA	NA
bASV131	0	0	1	0.474727620993503	0.455	0	0	0	NA	NA
bASV132	0	1	1	0.515606303567568	0.295	0	0	0	NA	NA
bASV133	1	0	0	0.504214301238494	1	0	0	0	NA	NA
bASV136	1	0	0	0.432601557885521	0.645	0	0	0	NA	NA
bASV137	1	0	1	0.524627411171338	0.27	0	0	0	NA	NA
bASV140	1	0	0	0.565568204250339	0.255	0	0	0	NA	NA
bASV141	0	1	1	0.514540843899292	0.38	0	0	0	NA	NA
bASV142	0	1	1	0.483628887021684	0.44	0	0	0	NA	NA
bASV144	1	1	1	0.632884951616791	0.055	0	0	1	Module_75	1
bASV148	1	0	0	0.703666328528139	0.02	0	1	0	NA	NA
bASV153	1	1	0	0.433073267823196	0.685	0	0	0	NA	NA
bASV154	1	1	1	0.463211444462217	0.54	0	0	0	NA	NA
bASV155	0	0	1	0.618439153842693	0.04	0	0	0	NA	NA
bASV156	1	0	1	0.709588320205215	0.005	0	0	0	NA	NA
bASV157	1	0	1	0.483348104499527	0.51	0	0	1	Module_12	1
bASV158	1	1	1	0.500327837934979	0.355	0	0	0	NA	NA
bASV159	1	0	1	0.700295801814925	0.035	0	1	0	NA	NA
bASV160	1	1	1	0.455736807841845	0.645	0	0	0	NA	NA
bASV162	1	1	1	0.58930950002924	0.095	0	0	0	NA	NA
bASV163	1	0	1	0.551231225833138	0.255	0	0	0	NA	NA
bASV165	1	0	0	0.66937587692699	0.045	0	0	0	NA	NA
bASV166	0	0	1	0.364778019069192	0.865	0	0	0	NA	NA
bASV169	1	0	1	0.436226960837454	1	0	0	0	NA	NA
bASV176	1	0	1	0.463130526567656	0.635	0	0	0	NA	NA
bASV177	1	0	1	0.597814345035631	0.08	0	0	0	NA	NA
bASV178	1	0	1	0.461112200260877	0.49	0	0	0	NA	NA
bASV179	1	0	0	0.609347281040483	0.14	0	0	0	NA	NA
bASV181	1	1	1	0.622354260411586	0.065	0	0	0	NA	NA
bASV182	0	1	0	0.34613097318416	0.945	0	0	0	NA	NA
bASV184	1	1	1	0.554032991643548	0.185	0	0	0	NA	NA
bASV185	1	0	1	0.520075719180859	0.63	0	0	0	NA	NA
bASV186	1	0	1	0.638349604839607	0.055	0	0	1	Module_15	1
bASV190	0	0	1	0.444983829503489	0.575	0	0	0	NA	NA
bASV191	1	0	1	0.542297977072109	0.215	0	0	0	NA	NA
bASV192	1	0	1	0.330903628212527	0.96	0	0	0	NA	NA
bASV194	1	0	0	0.629570643348526	0.08	0	0	0	NA	NA
bASV196	1	0	0	0.476250969519293	1	0	0	0	NA	NA
bASV197	0	1	0	0.481624404607207	0.45	0	0	0	NA	NA
bASV199	0	1	0	0.442587666346075	0.72	0	0	1	Module_22	2
bASV200	0	1	0	0.688511389643131	0.015	0	1	0	NA	NA
bASV202	1	1	1	0.623374372302677	0.08	0	0	0	NA	NA
bASV204	1	0	1	0.460754601321196	0.645	0	0	0	NA	NA
bASV205	1	1	0	0.778988743883882	0.005	0	1	0	NA	NA
bASV206	0	1	0	0.75903435446592	0.01	0	0	1	Module_57	1
bASV208	1	1	1	0.354258456448339	0.895	0	0	0	NA	NA
bASV210	0	1	0	0.568629386440433	0.18	0	0	0	NA	NA
bASV211	1	0	0	0.642216203568353	0.05	0	0	0	NA	NA
bASV213	0	0	1	0.266204184797867	0.985	0	0	0	NA	NA
bASV216	1	0	0	0.478425699082123	0.44	0	0	1	Module_11	1
bASV218	1	1	1	0.676607570586742	0.015	0	0	1	Module_21	1
bASV220	1	1	1	0.467011806383013	0.58	0	0	0	NA	NA
bASV223	0	1	1	0.547447228282247	0.28	0	0	0	NA	NA
bASV225	1	1	1	0.566086193625495	0.18	0	0	0	NA	NA
bASV226	1	1	1	0.435701910108114	0.63	0	0	0	NA	NA
bASV227	0	1	0	0.829828592354786	0.005	0	0	1	Module_2	6
bASV228	1	1	1	0.540648200456283	0.305	0	0	0	NA	NA
bASV229	1	1	0	0.549812356293259	0.2	0	0	0	NA	NA
bASV230	1	0	0	0.55114148250599	0.175	0	0	0	NA	NA
bASV232	1	0	0	0.623908350952599	0.075	0	0	1	Module_15	1
bASV233	1	1	1	0.541648943273201	0.295	0	0	0	NA	NA
bASV235	0	1	0	0.653633757263087	0.025	0	0	1	Module_2	1
bASV237	1	1	0	0.359744159066541	0.91	0	0	0	NA	NA
bASV239	1	0	0	0.316786720376711	0.97	0	0	1	Module_74	1
bASV240	1	0	1	0.528899068296407	0.25	0	0	0	NA	NA
bASV241	0	1	1	0.413389911357586	0.78	0	0	0	NA	NA
bASV242	1	0	0	0.62502075617495	0.04	0	0	0	NA	NA
bASV243	0	1	0	0.804075140693963	0.01	0	1	1	Module_2	2
bASV245	1	1	0	0.468835145435818	0.465	0	0	0	NA	NA
bASV247	0	1	0	0.681057377649872	0.055	0	0	1	Module_2	1
bASV248	0	1	1	0.692276950047072	0.01	0	0	0	NA	NA
bASV250	0	0	1	0.558665083739821	0.18	0	0	0	NA	NA
bASV251	0	1	0	0.616557728850302	0.09	0	0	1	Module_1	1
bASV254	1	0	1	0.568709545356674	0.195	0	0	0	NA	NA
bASV256	1	1	0	0.584656048976866	0.115	0	0	0	NA	NA
bASV257	1	1	0	0.48442899770334	0.415	0	0	0	NA	NA
bASV258	1	0	1	0.3599396731311	1	0	0	0	NA	NA
bASV259	0	1	1	0.689253919245659	0.015	0	0	0	NA	NA
bASV260	1	1	1	0.473748572672989	0.525	0	0	0	NA	NA
bASV264	0	1	0	0.607091148842963	0.08	0	1	1	Module_43	1
bASV266	1	1	1	0.57505221482468	0.225	0	0	1	Module_21	1
bASV267	0	0	1	0.458030675051409	0.61	0	0	0	NA	NA
bASV268	1	0	0	0.797621488951161	0.005	0	0	0	NA	NA
bASV269	0	1	0	0.725853035325125	0.015	0	0	1	Module_2	2
bASV270	0	0	1	0.602183726702908	0.36	0	0	0	NA	NA
bASV271	0	1	0	0.576150071288134	0.14	0	0	0	NA	NA
bASV274	1	0	0	0.452802625006744	0.655	0	0	0	NA	NA
bASV277	0	1	1	0.465494064115728	0.515	0	0	0	NA	NA
bASV281	0	1	1	0.523885831432397	0.31	0	0	0	NA	NA
bASV282	0	1	1	0.398996343255985	0.925	0	0	0	NA	NA
bASV284	0	1	0	0.62982271012441	0.06	0	0	0	NA	NA
bASV285	1	1	0	0.436243458855104	0.895	0	0	0	NA	NA
bASV286	0	1	0	0.661146360199965	0.025	0	0	0	NA	NA
bASV287	1	0	1	0.573773607320955	0.07	0	0	0	NA	NA
bASV288	0	1	0	0.686596838508683	0.03	0	0	0	NA	NA
bASV292	0	1	0	0.696829248401332	0.025	0	0	1	Module_32	1
bASV293	1	1	0	0.5375	0.275	0	0	0	NA	NA
bASV296	0	1	1	0.508877785472536	0.385	0	0	0	NA	NA
bASV300	1	0	1	0.789958528752416	0.005	0	0	0	NA	NA
bASV302	0	0	1	0.571822077747924	0.18	0	0	0	NA	NA
bASV303	0	1	0	0.738351351577419	0.015	0	0	1	Module_2	7
bASV304	1	1	1	0.578571204992963	0.195	0	0	0	NA	NA
bASV305	0	1	1	0.452946692529098	0.57	0	0	0	NA	NA
bASV306	0	0	1	0.502711707462329	0.36	0	1	0	NA	NA
bASV307	1	0	1	0.604322888825142	0.08	0	0	0	NA	NA
bASV308	1	0	1	0.5027031395973	0.36	0	0	1	Module_47	2
bASV309	1	0	1	0.493732075462776	0.345	0	0	0	NA	NA
bASV310	1	0	0	0.54932688886592	0.43	0	0	0	NA	NA
bASV312	1	0	1	0.471412646841515	0.51	0	0	0	NA	NA
bASV314	0	1	0	0.458899950848811	0.61	0	0	0	NA	NA
bASV315	0	1	0	0.527241413400435	0.305	0	0	0	NA	NA
bASV316	1	0	0	0.66763163790921	0.01	0	1	0	NA	NA
bASV317	1	1	0	0.481215336584357	0.66	0	0	0	NA	NA
bASV318	0	0	1	0.560852413871253	0.195	0	0	0	NA	NA
bASV319	0	0	1	0.405176988178647	0.76	0	0	0	NA	NA
bASV323	0	0	1	0.590617958683444	0.15	0	0	1	Module_107	2
bASV324	1	1	1	0.467080495981352	0.545	0	0	0	NA	NA
bASV325	1	0	1	0.536591218301113	0.245	0	0	0	NA	NA
bASV326	0	1	1	0.414444299801747	0.76	0	0	0	NA	NA
bASV327	1	0	1	0.382222089301049	0.845	0	0	0	NA	NA
bASV328	1	1	1	0.396577186824945	0.895	0	0	0	NA	NA
bASV329	0	1	0	0.643613381563335	0.165	0	0	1	Module_1	5
bASV331	0	1	0	0.837039067035332	0.005	0	1	1	Module_1	1
bASV333	0	1	0	0.399781429279961	0.9	0	0	0	NA	NA
bASV336	0	1	0	0.704489349621894	0.09	0	0	1	Module_10	2
bASV338	0	1	0	0.544739430819664	0.505	0	0	1	Module_29	1
bASV339	0	1	0	0.954638248564626	0.005	0	1	1	Module_1	4
bASV340	1	0	1	0.521630752921483	0.315	0	0	0	NA	NA
bASV341	1	1	1	0.456463373174655	0.645	0	0	0	NA	NA
bASV342	1	1	1	0.42865371504638	0.835	0	0	0	NA	NA
bASV343	1	0	0	0.612747167254838	0.04	0	0	0	NA	NA
bASV344	0	0	1	0.506275087575013	0.335	0	0	0	NA	NA
bASV345	1	0	1	0.45755226559599	1	0	0	1	Module_14	1
bASV346	1	1	1	0.388083478185691	0.87	0	0	0	NA	NA
bASV347	1	0	1	0.664408787021201	0.02	0	0	1	Module_31	1
bASV349	1	0	1	0.681144138385073	0.02	0	0	0	NA	NA
bASV350	1	0	0	0.534361062746682	0.245	0	0	0	NA	NA
bASV351	0	1	0	0.801220754271001	0.005	0	1	1	Module_2	5
bASV352	1	0	0	0.52969192664807	0.255	0	0	1	Module_78	1
bASV353	1	1	0	0.43232952565417	0.67	0	0	1	Module_48	1
bASV354	1	0	1	0.466916085840845	0.495	0	0	0	NA	NA
bASV355	0	1	0	0.650293101503244	0.08	0	0	1	Module_1	1
bASV356	0	0	1	0.522499574586537	0.355	0	0	1	Module_3	2
bASV357	0	1	1	0.439818261043949	0.63	0	0	0	NA	NA
bASV358	0	1	0	0.448917295563899	0.81	0	0	1	Module_73	1
bASV361	0	0	1	0.610905461115302	0.06	0	0	0	NA	NA
bASV363	1	0	1	0.413406422825561	1	0	0	0	NA	NA
bASV365	0	1	0	0.886505566471728	0.005	0	1	1	Module_1	1
bASV368	0	1	1	0.589094602027721	0.19	0	0	0	NA	NA
bASV370	0	0	1	0.511302347943401	1	0	0	1	Module_56	1
bASV371	0	1	0	0.894142981855917	0.005	0	1	1	Module_1	2
bASV374	1	0	1	0.55614064386036	0.175	0	0	0	NA	NA
bASV377	0	0	1	0.520439355093333	1	0	0	1	Module_86	1
bASV379	0	0	1	0.564738017533512	0.17	0	0	0	NA	NA
bASV380	0	1	1	0.626418005717736	0.075	0	0	0	NA	NA
bASV382	0	0	1	0.596939175304398	0.1	0	0	0	NA	NA
bASV383	0	0	1	0.394688908179126	0.98	0	0	0	NA	NA
bASV384	0	1	0	0.448704549912212	0.57	0	0	0	NA	NA
bASV387	0	1	0	0.727145071872152	0.01	0	0	0	NA	NA
bASV390	0	0	1	0.661275446133591	0.12	0	0	0	NA	NA
bASV395	1	0	1	0.766259608013304	0.005	0	1	0	NA	NA
bASV397	1	0	1	0.521035101801478	0.32	0	0	0	NA	NA
bASV398	0	1	0	0.493060539017407	0.34	0	0	0	NA	NA
bASV399	1	0	1	0.481233851702988	0.485	0	0	0	NA	NA
bASV401	1	0	0	0.458420852231966	0.525	0	0	0	NA	NA
bASV403	1	0	0	0.543386148350739	0.325	0	0	0	NA	NA
bASV404	0	1	1	0.530439623704257	0.24	0	0	0	NA	NA
bASV405	1	0	0	0.753872135589307	0.015	0	0	0	NA	NA
bASV406	1	0	0	0.605853201774374	0.075	0	0	0	NA	NA
bASV407	1	0	0	0.496590441471246	0.58	0	0	0	NA	NA
bASV408	1	0	1	0.474207143311683	0.86	0	0	0	NA	NA
bASV409	0	1	1	0.663044169049788	0.075	0	1	1	Module_2	8
bASV410	1	1	1	0.502809127633102	0.52	0	0	0	NA	NA
bASV415	0	1	0	0.508743490081176	1	0	0	0	NA	NA
bASV416	0	1	0	0.580395433447941	0.08	0	0	0	NA	NA
bASV417	0	1	1	0.808574104749147	0.005	0	1	0	NA	NA
bASV418	1	0	1	0.504929918267857	0.415	0	0	0	NA	NA
bASV419	0	0	1	0.4896364832179	0.67	0	0	0	NA	NA
bASV420	0	1	0	0.469941305314223	1	0	0	0	NA	NA
bASV422	0	0	1	0.554150641567644	0.485	0	0	0	NA	NA
bASV423	0	1	1	0.49647401957395	0.445	0	0	1	Module_10	2
bASV424	1	0	0	0.628406188479771	0.075	0	0	0	NA	NA
bASV425	0	1	1	0.889479524507566	0.005	0	1	1	Module_2	5
bASV426	1	0	0	0.52698710173124	0.3	0	0	0	NA	NA
bASV427	1	0	0	0.452927666519194	0.86	0	0	0	NA	NA
bASV428	1	0	1	0.730603241387755	0.005	0	0	0	NA	NA
bASV429	1	0	0	0.42257190790638	0.73	0	0	1	Module_26	1
bASV430	1	0	1	0.520254964738571	0.235	0	0	0	NA	NA
bASV432	0	1	0	0.70242604902337	0.015	0	0	1	Module_1	1
bASV436	1	1	1	0.705812130077233	0.01	0	0	0	NA	NA
bASV439	0	1	0	0.639090084961265	0.045	0	0	1	Module_18	1
bASV440	1	0	0	0.415880479827221	0.735	0	0	1	Module_68	1
bASV441	0	1	0	0.625816588560516	0.155	0	0	1	Module_85	2
bASV442	0	0	1	0.516582910827246	1	0	0	1	Module_42	1
bASV446	1	0	1	0.643136048462749	0.04	0	0	0	NA	NA
bASV448	0	1	0	0.777432355185442	0.005	0	0	1	Module_2	1
bASV449	0	1	1	0.476696850964985	1	0	0	1	Module_87	1
bASV452	1	0	0	0.553002970075606	0.235	0	0	0	NA	NA
bASV453	0	1	0	0.509031388267889	0.35	0	0	0	NA	NA
bASV455	1	0	0	0.530356612296664	1	0	0	0	NA	NA
bASV457	1	1	0	0.48650869794576	0.455	0	0	0	NA	NA
bASV458	1	1	0	0.549067133441568	0.205	0	0	0	NA	NA
bASV459	0	0	1	0.677369329566762	0.045	0	0	1	Module_83	1
bASV462	0	0	1	0.593679350181782	0.135	0	0	0	NA	NA
bASV463	0	1	0	0.539704968512568	0.18	0	0	0	NA	NA
bASV464	0	1	0	0.438711276094486	0.645	0	0	0	NA	NA
bASV465	1	0	0	0.607736108767631	0.19	0	0	1	Module_4	2
bASV466	1	0	0	0.44760524419548	0.98	0	0	0	NA	NA
bASV469	0	1	0	0.6495138107865	0.04	0	0	0	NA	NA
bASV471	1	0	0	0.624032518549493	0.065	0	0	1	Module_3	1
bASV473	0	1	0	0.501611975660995	1	0	0	1	Module_33	1
bASV474	1	0	1	0.625426033540518	0.065	0	0	0	NA	NA
bASV475	1	0	1	0.57132304311006	0.145	0	0	0	NA	NA
bASV476	0	1	1	0.41080974526271	0.825	0	0	0	NA	NA
bASV477	1	0	0	0.560611910581388	1	0	0	0	NA	NA
bASV478	0	1	1	0.454000439437443	0.775	0	0	1	Module_33	3
bASV481	0	0	1	0.65558818191388	0.035	0	0	0	NA	NA
bASV482	1	0	1	0.40973809144163	0.775	0	0	0	NA	NA
bASV487	1	0	0	0.497130620854603	0.355	0	0	0	NA	NA
bASV488	0	1	1	0.56165992275202	0.545	0	0	1	Module_84	1
bASV489	1	0	1	0.455813133342459	0.745	0	0	1	Module_77	1
bASV491	1	0	1	0.566957508807336	0.2	0	0	0	NA	NA
bASV492	0	1	0	0.459181761012891	1	0	0	0	NA	NA
bASV495	1	0	0	0.440292944446652	0.715	0	0	0	NA	NA
bASV496	0	1	0	0.657471019385204	0.15	0	0	0	NA	NA
bASV498	1	0	0	0.490378297557089	0.51	0	0	0	NA	NA
bASV500	0	1	0	0.560611910581388	1	0	0	0	NA	NA
bASV501	0	1	0	0.58290524258495	0.2	0	0	1	Module_1	1
bASV502	0	1	1	0.555228455245228	0.27	0	0	0	NA	NA
bASV503	1	1	1	0.589599965738364	0.15	0	0	0	NA	NA
bASV504	0	0	1	0.407115175550659	1	0	0	0	NA	NA
bASV509	1	1	1	0.577301423347853	0.14	0	0	0	NA	NA
bASV511	0	1	1	0.510959415436192	1	0	0	0	NA	NA
bASV512	1	0	0	0.410796681568848	0.675	0	0	0	NA	NA
bASV513	1	0	0	0.501268833161271	0.39	0	0	0	NA	NA
bASV514	0	0	1	0.472033370930059	0.54	0	0	0	NA	NA
bASV519	0	0	1	0.559073174164484	0.22	0	0	1	Module_80	1
bASV520	1	0	1	0.51543676536787	0.495	0	0	1	Module_81	1
bASV521	0	1	1	0.562050177669645	0.155	0	0	0	NA	NA
bASV523	1	0	0	0.607881284873928	0.245	0	0	0	NA	NA
bASV524	0	1	0	0.592113012793635	0.125	0	0	0	NA	NA
bASV525	0	1	0	0.531292954411747	0.305	0	0	1	Module_10	1
bASV526	0	1	0	0.701874473284169	0.01	0	1	1	Module_1	3
bASV528	1	1	0	0.46357493667838	1	0	0	0	NA	NA
bASV532	0	1	0	0.644028004845571	0.12	0	0	1	Module_90	1
bASV536	1	0	0	0.419268150764353	0.74	0	0	0	NA	NA
bASV537	0	0	1	0.546803392281298	0.355	0	0	0	NA	NA
bASV538	1	0	1	0.520599272980135	0.375	0	0	1	Module_12	2
bASV540	1	0	0	0.482205756833992	1	0	0	1	Module_99	1
bASV542	0	1	0	0.459010803433093	1	0	0	1	Module_62	1
bASV543	0	1	0	0.648236739667585	0.075	0	0	0	NA	NA
bASV546	1	0	0	0.509002566263541	0.69	0	0	0	NA	NA
bASV548	0	1	0	0.451113286276113	1	0	0	0	NA	NA
bASV550	0	0	1	0.533179764570423	0.46	0	0	1	Module_4	1
bASV552	0	1	0	0.83810112449573	0.01	0	1	1	Module_1	3
bASV554	0	1	0	0.468195345095861	0.67	0	0	0	NA	NA
bASV555	1	0	0	0.522482256942733	0.375	0	0	0	NA	NA
bASV557	1	0	1	0.722751057557424	0.02	0	0	0	NA	NA
bASV558	1	0	0	0.765340987537376	0.015	0	0	0	NA	NA
bASV559	1	0	0	0.463194402334206	0.77	0	0	0	NA	NA
bASV560	0	1	0	0.737626989646978	0.01	0	0	0	NA	NA
bASV562	0	0	1	0.799981969054387	0.045	0	0	0	NA	NA
bASV563	1	0	1	0.534659746692031	0.23	0	0	0	NA	NA
bASV565	0	1	1	0.497598584492871	0.4	0	0	0	NA	NA
bASV567	0	0	1	0.548587237870218	0.31	0	0	0	NA	NA
bASV568	0	1	1	0.496390027891012	0.41	0	0	0	NA	NA
bASV570	1	0	0	0.482587195596455	1	0	0	1	Module_89	1
bASV571	0	0	1	0.701372286304104	0.025	0	0	0	NA	NA
bASV572	1	0	1	0.647037616227134	0.02	0	0	1	Module_31	1
bASV573	1	0	0	0.448661091969398	0.575	0	0	0	NA	NA
bASV575	1	0	0	0.497493057690235	0.415	0	0	0	NA	NA
bASV577	0	1	0	0.50908938635888	0.585	0	0	0	NA	NA
bASV579	0	1	0	0.560611910581388	1	0	0	0	NA	NA
bASV580	0	1	0	0.534522483824849	1	0	0	0	NA	NA
bASV581	1	0	1	0.467951942552985	1	0	0	0	NA	NA
bASV586	0	0	1	0.603872781276114	0.17	0	0	0	NA	NA
bASV588	1	0	0	0.42931260021122	0.795	0	0	0	NA	NA
bASV590	0	0	1	0.598675208821173	0.205	0	0	1	Module_6	1
bASV592	0	1	1	0.565034723658843	0.345	0	0	0	NA	NA
bASV594	1	0	0	0.560611910581388	1	0	0	0	NA	NA
bASV596	0	0	1	0.486097012849129	1	0	0	1	Module_33	1
bASV597	0	1	0	0.611137185441929	0.085	0	0	1	Module_85	1
bASV598	1	0	0	0.470610937105172	1	0	0	0	NA	NA
bASV599	0	1	1	0.464885964447876	0.95	0	0	0	NA	NA
bASV600	0	1	0	0.719112334809647	0.02	0	0	1	Module_2	7
bASV602	1	0	0	0.671743933324979	0.025	0	1	0	NA	NA
bASV608	1	0	1	0.626160098825639	0.095	0	0	0	NA	NA
bASV611	1	1	1	0.652635126958074	0.045	0	0	1	Module_75	1
bASV612	1	0	0	0.629003806297651	0.15	0	0	1	Module_19	2
bASV613	0	1	1	0.746716458779642	0.02	0	0	0	NA	NA
bASV615	0	0	1	0.535011401453198	0.34	0	0	0	NA	NA
bASV616	0	1	1	0.458220037727203	1	0	0	0	NA	NA
bASV617	1	1	0	0.540673351857571	0.25	0	0	0	NA	NA
bASV618	0	1	0	0.510950035442974	0.62	0	0	0	NA	NA
bASV621	0	0	1	0.67223946615562	0.025	0	0	1	Module_4	2
bASV624	0	1	0	0.516252818384789	1	0	0	0	NA	NA
bASV625	1	0	0	0.38736630923616	1	0	0	0	NA	NA
bASV629	0	0	1	0.572112633935335	0.345	0	0	0	NA	NA
bASV632	0	1	0	0.552936580900916	0.225	0	0	1	Module_84	1
bASV633	0	1	0	0.515272009564528	1	0	0	1	Module_87	1
bASV634	0	1	0	0.653801245497251	0.085	0	0	1	Module_2	1
bASV638	0	0	1	0.508297884485648	0.69	0	0	0	NA	NA
bASV640	0	1	0	0.658249400844339	0.16	0	0	1	Module_2	7
bASV642	0	0	1	0.781696948545356	0.005	0	0	0	NA	NA
bASV643	1	1	0	0.520236170019282	1	0	0	0	NA	NA
bASV644	1	1	0	0.528188183573517	0.39	0	0	0	NA	NA
bASV645	1	0	0	0.556776608884123	0.195	0	0	0	NA	NA
bASV647	0	0	1	0.65620431170549	0.215	0	0	0	NA	NA
bASV655	1	0	0	0.552242863793545	0.21	0	0	0	NA	NA
bASV658	0	1	0	0.534376946099846	0.26	0	0	0	NA	NA
bASV668	1	0	1	0.500521604576004	1	0	0	1	Module_28	1
bASV669	1	0	0	0.488912584017707	1	0	0	1	Module_63	1
bASV670	0	1	0	0.51684925989823	0.37	0	0	0	NA	NA
bASV671	1	0	0	0.549051137879919	0.23	0	0	0	NA	NA
bASV672	0	0	1	0.416818964227701	0.79	0	0	0	NA	NA
bASV677	0	1	0	0.756785442124762	0.015	0	0	0	NA	NA
bASV680	0	1	0	0.478374971805824	0.66	0	0	1	Module_4	3
bASV688	0	0	1	0.502846006611467	1	0	0	1	Module_82	1
bASV689	0	0	1	0.560611910581388	1	0	0	0	NA	NA
bASV690	0	0	1	0.501728114163316	0.475	0	0	0	NA	NA
bASV692	1	1	1	0.485298239571755	1	0	0	0	NA	NA
bASV694	0	1	0	0.445902005063911	0.735	0	0	0	NA	NA
bASV696	1	0	0	0.560611910581388	1	0	0	0	NA	NA
bASV697	0	1	1	0.513048130235892	1	0	0	0	NA	NA
bASV698	1	1	1	0.433882009101391	0.965	0	0	0	NA	NA
bASV699	1	0	0	0.50609854767681	1	0	0	0	NA	NA
bASV700	0	1	0	0.509819109958575	1	0	0	0	NA	NA
bASV707	0	0	1	0.46517470386031	1	0	0	0	NA	NA
bASV712	1	0	0	0.516082806741936	1	0	0	0	NA	NA
bASV714	1	1	1	0.456451335751281	1	0	0	0	NA	NA
bASV715	1	0	1	0.595988487208894	0.1	0	0	0	NA	NA
bASV716	0	0	1	0.538609791199858	0.33	0	0	0	NA	NA
bASV717	1	1	1	0.499905660230618	0.52	0	0	0	NA	NA
bASV718	0	1	0	0.508692288914307	1	0	0	0	NA	NA
bASV719	0	0	1	0.630969	0.065	0	0	0	NA	NA
bASV720	0	0	1	0.614773135158966	0.09	0	0	1	Module_83	1
bASV721	1	0	0	0.521842797840122	0.465	0	0	0	NA	NA
bASV724	0	0	1	0.490909632885179	0.52	0	0	1	Module_16	1
bASV725	0	0	1	0.538130181292116	0.275	0	0	0	NA	NA
bASV726	0	1	0	0.540637304402541	0.475	0	0	1	Module_2	7
bASV729	0	0	1	0.497477887774128	0.395	0	0	0	NA	NA
bASV730	0	0	1	0.456377003448595	1	0	0	0	NA	NA
bASV731	0	1	0	0.46323266632358	1	0	0	0	NA	NA
bASV734	0	0	1	0.521476611708618	0.68	0	0	0	NA	NA
bASV741	1	0	0	0.43883942464584	0.815	0	0	0	NA	NA
bASV742	0	1	0	0.614490718003537	0.13	0	0	0	NA	NA
bASV743	0	1	0	0.667595364300941	0.17	0	0	1	Module_10	1
bASV745	0	1	1	0.612396553867392	0.13	0	0	0	NA	NA
bASV746	1	0	1	0.448086289053433	0.805	0	0	0	NA	NA
bASV748	0	1	1	0.572994893924973	0.275	0	0	1	Module_58	1
bASV749	1	0	0	0.534399860759595	1	0	0	0	NA	NA
bASV750	1	0	1	0.47262406531699	1	0	0	0	NA	NA
bASV751	0	1	0	0.476883154157333	0.405	0	0	0	NA	NA
bASV752	0	0	1	0.670525084683134	0.125	0	0	1	Module_91	1
bASV753	0	1	1	0.413562926248902	0.81	0	0	0	NA	NA
bASV754	0	1	0	0.576494495328481	0.095	0	0	1	Module_1	4
bASV757	1	0	1	0.601125053603109	0.12	0	0	0	NA	NA
bASV758	1	0	1	0.541399385727383	0.195	0	0	1	Module_101	1
bASV765	1	1	1	0.496674106486608	0.48	0	0	0	NA	NA
bASV766	0	1	0	0.560611910581388	1	0	0	0	NA	NA
bASV767	1	1	1	0.392381255542049	0.895	0	0	0	NA	NA
bASV768	0	0	1	0.482367877195906	1	0	0	0	NA	NA
bASV770	0	0	1	0.551532278566513	0.275	0	0	1	Module_22	1
bASV772	0	1	0	0.672931020790493	0.17	0	0	1	Module_2	6
bASV778	0	1	0	0.485435646667781	1	0	0	1	Module_98	1
bASV779	1	1	0	0.746467783374464	0.01	0	0	0	NA	NA
bASV780	1	0	0	0.511076359474121	1	0	0	1	Module_63	1
bASV781	1	0	0	0.680382063593817	0.07	0	0	1	Module_63	2
bASV783	0	0	1	0.460163993129275	0.935	0	0	0	NA	NA
bASV784	1	0	1	0.523714082641518	0.365	0	0	0	NA	NA
bASV790	0	1	1	0.541992757299064	0.36	0	0	1	Module_1	2
bASV792	1	0	0	0.519969187924009	1	0	0	1	Module_96	1
bASV795	1	0	0	0.566424874714325	0.32	0	0	0	NA	NA
bASV797	0	0	1	0.539889395194318	1	0	0	0	NA	NA
bASV798	0	1	0	0.598366073605413	0.155	0	0	1	Module_1	1
bASV799	0	0	1	0.691787156563131	0.075	0	0	1	Module_94	1
bASV802	0	1	0	0.628110361138024	0.05	0	0	0	NA	NA
bASV804	0	1	0	0.517587363608106	1	0	0	1	Module_2	1
bASV808	0	1	0	0.507621988363807	1	0	0	0	NA	NA
bASV812	0	1	0	0.536243582575427	1	0	0	0	NA	NA
bASV817	1	0	0	0.515842718859054	1	0	0	0	NA	NA
bASV818	1	0	1	0.550801339506412	0.44	0	0	1	Module_52	1
bASV819	0	1	0	0.84101270731032	0.005	0	0	1	Module_2	12
bASV823	0	0	1	0.537218504131622	1	0	0	0	NA	NA
bASV825	0	1	0	0.616009311507422	0.19	0	0	1	Module_51	1
bASV826	1	0	0	0.502471757184007	1	0	0	0	NA	NA
bASV827	0	0	1	0.524435286182749	1	0	0	0	NA	NA
bASV828	0	1	0	0.655284163911522	0.135	0	0	1	Module_1	3
bASV830	1	0	1	0.51314656981837	1	0	0	0	NA	NA
bASV833	0	0	1	0.560611910581388	1	0	0	0	NA	NA
bASV835	1	0	0	0.564694288654126	0.27	0	0	0	NA	NA
bASV837	1	1	0	0.483933918495827	1	0	0	0	NA	NA
bASV840	1	1	0	0.4296571407527	0.785	0	0	0	NA	NA
bASV841	1	0	1	0.491799993038102	0.415	0	0	0	NA	NA
bASV843	1	0	1	0.41212667928127	0.695	0	0	0	NA	NA
bASV844	1	0	0	0.50157858067201	0.75	0	0	0	NA	NA
bASV845	0	0	1	0.538815906080325	1	0	0	0	NA	NA
bASV853	1	1	1	0.449049407313156	0.81	0	0	0	NA	NA
bASV854	1	0	0	0.669367606676619	0.14	0	0	1	Module_78	1
bASV855	1	0	1	0.686571559206108	0.03	0	0	0	NA	NA
bASV857	1	0	0	0.5254971471273	0.295	0	0	0	NA	NA
bASV859	1	0	0	0.560611910581388	1	0	0	0	NA	NA
bASV862	0	0	1	0.450940821017309	0.82	0	0	1	Module_76	1
bASV863	0	0	1	0.708846531850779	0.065	0	0	1	Module_94	1
bASV866	1	0	1	0.639135040050477	0.05	0	0	0	NA	NA
bASV867	0	1	0	0.469772918126274	0.965	0	0	0	NA	NA
bASV869	0	0	1	0.593364321706413	0.305	0	0	0	NA	NA
bASV871	1	0	1	0.457918515008411	1	0	0	0	NA	NA
bASV872	1	1	0	0.528225277580079	0.3	0	0	0	NA	NA
bASV873	0	1	0	0.50127939293702	1	0	0	1	Module_62	1
bASV874	0	1	1	0.48332444590775	0.78	0	0	0	NA	NA
bASV879	1	0	0	0.534080454358907	1	0	0	0	NA	NA
bASV880	0	0	1	0.50369245370179	1	0	0	0	NA	NA
bASV883	1	0	0	0.527201524877429	1	0	0	0	NA	NA
bASV888	0	0	1	0.560611910581388	1	0	0	0	NA	NA
bASV889	1	1	0	0.499262565501932	1	0	0	0	NA	NA
bASV892	0	0	1	0.479228301934108	0.825	0	0	0	NA	NA
bASV896	0	0	1	0.530647452469486	1	0	0	0	NA	NA
bASV897	1	0	0	0.629878810106587	0.045	0	0	1	Module_101	1
bASV899	1	0	0	0.484236499455366	0.46	0	0	0	NA	NA
bASV905	0	1	0	0.55322119561272	0.215	0	0	0	NA	NA
bASV908	1	1	0	0.510905789725483	0.54	0	0	0	NA	NA
bASV910	0	1	0	0.560611910581388	1	0	0	0	NA	NA
bASV911	0	0	1	0.635364918202998	0.17	0	0	1	Module_97	1
bASV915	1	0	0	0.605838667644205	0.1	0	0	1	Module_14	1
bASV917	0	1	1	0.491018826999907	1	0	0	0	NA	NA
bASV919	0	1	0	0.526813607351738	1	0	0	0	NA	NA
bASV920	1	1	0	0.456527460250274	0.99	0	0	0	NA	NA
bASV921	0	1	0	0.614757943715384	0.12	0	0	1	Module_2	1
bASV923	0	0	1	0.504430920861941	1	0	0	0	NA	NA
bASV924	1	0	0	0.489931475586682	0.685	0	0	0	NA	NA
bASV926	1	0	1	0.459731324469645	0.855	0	0	0	NA	NA
bASV927	0	0	1	0.579982983854224	0.285	0	0	0	NA	NA
bASV931	0	1	0	0.499256019332895	1	0	0	1	Module_8	3
bASV933	1	0	0	0.542318107048851	1	0	0	0	NA	NA
bASV935	0	1	1	0.53353509759531	1	0	0	0	NA	NA
bASV940	0	1	1	0.510787442302714	1	0	0	0	NA	NA
bASV943	0	1	0	0.557537686653055	0.5	0	0	0	NA	NA
bASV944	0	1	1	0.48504256327254	1	0	0	1	Module_4	2
bASV945	0	0	1	0.591112677165229	0.31	0	0	0	NA	NA
bASV947	0	0	1	0.496546222838745	1	0	0	1	Module_86	1
bASV948	1	0	1	0.50967170726088	1	0	0	0	NA	NA
bASV950	1	0	0	0.650318133230621	0.055	0	0	1	Module_40	3
bASV952	0	0	1	0.570257100870805	0.215	0	0	1	Module_56	1
bASV963	0	1	0	0.560611910581388	1	0	0	0	NA	NA
bASV969	0	1	0	0.508537437866543	1	0	0	0	NA	NA
bASV970	1	0	0	0.65910501301474	0.035	0	0	0	NA	NA
bASV974	1	0	0	0.560611910581388	1	0	0	0	NA	NA
bASV977	0	0	1	0.560611910581388	1	0	0	0	NA	NA
bASV978	0	1	0	0.560611910581388	1	0	0	0	NA	NA
bASV979	1	0	0	0.500948900635176	1	0	0	0	NA	NA
bASV980	1	0	0	0.525574734342992	1	0	0	0	NA	NA
bASV981	1	0	1	0.514393629175594	1	0	0	0	NA	NA
bASV982	1	0	0	0.430211833673543	1	0	0	0	NA	NA
bASV988	0	1	0	0.491983118004697	1	0	0	0	NA	NA
bASV990	0	1	1	0.572048792039183	0.33	0	0	0	NA	NA
bASV993	0	1	0	0.48361233896473	0.44	0	0	0	NA	NA
bASV994	1	0	0	0.529696222298722	1	0	0	0	NA	NA
bASV999	1	0	0	0.560611910581388	1	0	0	0	NA	NA
bASV1001	1	1	1	0.473884045012585	0.69	0	0	0	NA	NA
bASV1003	0	0	1	0.704586335137642	0.025	0	0	1	Module_4	3
bASV1004	0	1	0	0.389164052177317	0.855	0	0	0	NA	NA
bASV1008	1	1	0	0.494007962880545	1	0	0	0	NA	NA
bASV1010	0	0	1	0.454594828854849	0.625	0	0	0	NA	NA
bASV1012	0	0	1	0.560611910581388	1	0	0	0	NA	NA
bASV1014	1	0	0	0.517038182956245	1	0	0	0	NA	NA
bASV1015	1	1	0	0.476772062015883	1	0	0	1	Module_89	1
bASV1016	1	0	0	0.479228185488897	0.955	0	0	1	Module_59	1
bASV1017	0	1	1	0.496764662668748	0.73	0	0	0	NA	NA
bASV1019	0	1	0	0.511105468956838	1	0	0	0	NA	NA
bASV1021	0	1	0	0.560611910581388	1	0	0	0	NA	NA
bASV1022	0	1	0	0.560611910581388	1	0	0	0	NA	NA
bASV1026	0	1	0	0.591716070060399	0.305	0	0	0	NA	NA
bASV1027	0	1	1	0.485955610424147	1	0	0	1	Module_93	1
bASV1028	0	1	0	0.489496029024216	0.455	0	0	0	NA	NA
bASV1034	0	1	0	0.560611910581388	1	0	0	0	NA	NA
bASV1035	0	1	0	0.560611910581388	1	0	0	0	NA	NA
bASV1037	0	0	1	0.478660199226763	1	0	0	0	NA	NA
bASV1041	1	1	0	0.528580380668999	0.435	0	0	0	NA	NA
bASV1046	1	1	0	0.49394620249816	1	0	0	0	NA	NA
bASV1047	0	0	1	0.560611910581388	1	0	0	0	NA	NA
bASV1048	0	0	1	0.563769059477098	0.305	0	0	1	Module_3	1
bASV1049	0	0	1	0.560611910581388	1	0	0	0	NA	NA
bASV1050	0	1	0	0.560611910581388	1	0	0	0	NA	NA
bASV1051	0	0	1	0.560611910581388	1	0	0	0	NA	NA
bASV1053	0	1	0	0.527729917505118	1	0	0	0	NA	NA
bASV1056	1	0	0	0.560611910581388	1	0	0	0	NA	NA
bASV1058	0	1	0	0.659509983163272	0.145	0	0	1	Module_1	1
bASV1061	0	1	0	0.560611910581388	1	0	0	0	NA	NA
bASV1062	1	1	0	0.520595802300789	0.36	0	0	1	Module_2	3
bASV1064	0	0	1	0.54139150596825	1	0	0	0	NA	NA
bASV1066	0	1	0	0.560611910581388	1	0	0	0	NA	NA
bASV1067	1	1	1	0.390220024722391	0.915	0	0	0	NA	NA
bASV1068	1	0	0	0.49421789928228	0.935	0	0	0	NA	NA
bASV1070	1	0	0	0.489677977945998	1	0	0	0	NA	NA
bASV1071	0	0	1	0.505124796991727	1	0	0	0	NA	NA
bASV1073	0	0	1	0.663325399827997	0.18	0	0	0	NA	NA
bASV1075	0	0	1	0.560611910581388	1	0	0	0	NA	NA
bASV1078	0	1	0	0.485274178157518	0.955	0	0	0	NA	NA
bASV1082	0	1	0	0.560611910581388	1	0	0	0	NA	NA
bASV1085	0	0	1	0.560611910581388	1	0	0	0	NA	NA
bASV1087	0	0	1	0.517096940139294	1	0	0	0	NA	NA
bASV1088	0	1	0	0.50996762677679	0.67	0	0	0	NA	NA
bASV1090	1	1	1	0.467979948772636	1	0	0	0	NA	NA
bASV1092	0	1	0	0.535484570190157	1	0	0	0	NA	NA
bASV1093	0	1	0	0.560611910581388	1	0	0	0	NA	NA
bASV1097	0	1	0	0.436289873400846	1	0	0	1	Module_85	1
bASV1099	1	0	0	0.500698307547292	1	0	0	0	NA	NA
bASV1100	0	1	0	0.493893556775172	1	0	0	0	NA	NA
bASV1101	0	0	1	0.45185348593345	1	0	0	0	NA	NA
bASV1103	0	0	1	0.455277419196736	1	0	0	0	NA	NA
bASV1104	1	0	1	0.663979300104005	0.13	0	0	1	Module_40	1
bASV1107	0	1	0	0.653793072331952	0.055	0	0	0	NA	NA
bASV1108	1	0	0	0.505581766146605	1	0	0	0	NA	NA
bASV1109	0	1	0	0.47084647513548	1	0	0	0	NA	NA
bASV1112	1	1	0	0.47377504250263	1	0	0	1	Module_1	1
bASV1113	0	0	1	0.560611910581388	1	0	0	0	NA	NA
bASV1114	0	1	1	0.583915408201462	0.35	0	0	1	Module_4	2
bASV1116	0	1	0	0.708525136330716	0.045	0	0	0	NA	NA
bASV1118	1	1	0	0.493019361713887	1	0	0	1	Module_105	1
bASV1120	1	0	0	0.560611910581388	1	0	0	0	NA	NA
bASV1121	0	0	1	0.507500261195036	1	0	0	0	NA	NA
bASV1124	1	0	0	0.560611910581388	1	0	0	0	NA	NA
bASV1125	0	0	1	0.437178375641946	1	0	0	1	Module_29	2
bASV1127	1	1	0	0.448440959988917	0.645	0	0	0	NA	NA
bASV1130	0	1	0	0.800473601366659	0.005	0	1	1	Module_1	7
bASV1131	0	0	1	0.524135150299883	0.355	0	0	1	Module_36	2
bASV1132	0	0	1	0.531127542890693	1	0	0	0	NA	NA
bASV1133	0	1	1	0.518070836625823	1	0	0	1	Module_93	1
bASV1134	1	0	0	0.506452673817258	1	0	0	0	NA	NA
bASV1136	1	1	1	0.510742415895349	1	0	0	0	NA	NA
bASV1138	1	0	0	0.483137058819813	1	0	0	1	Module_4	1
bASV1139	1	0	0	0.560611910581388	1	0	0	0	NA	NA
bASV1142	1	0	1	0.428905012142908	0.605	0	0	1	Module_5	2
bASV1144	1	0	0	0.682380942919436	0.07	0	0	0	NA	NA
bASV1146	1	0	0	0.540725558998434	1	0	0	0	NA	NA
bASV1148	0	0	1	0.537716954420737	1	0	0	0	NA	NA
bASV1149	0	1	0	0.560611910581388	1	0	0	0	NA	NA
bASV1150	1	0	0	0.449324197175541	0.695	0	0	0	NA	NA
bASV1151	0	1	0	0.46891395768551	1	0	0	0	NA	NA
bASV1159	0	1	0	0.502458490568056	1	0	0	0	NA	NA
bASV1160	1	0	0	0.462467340147445	0.79	0	0	0	NA	NA
bASV1161	0	1	0	0.473602222778315	1	0	0	0	NA	NA
bASV1162	1	1	0	0.521190707477572	1	0	0	0	NA	NA
bASV1164	0	1	0	0.5873907763689	0.315	0	0	1	Module_2	12
bASV1165	0	1	0	0.829668119541916	0.005	0	0	1	Module_2	2
bASV1168	0	1	0	0.673222503544237	0.185	0	0	1	Module_2	8
bASV1170	1	0	1	0.604727271427156	0.1	0	0	1	Module_40	1
bASV1175	1	0	0	0.544794958580455	1	0	0	0	NA	NA
bASV1179	0	0	1	0.560611910581388	1	0	0	0	NA	NA
bASV1180	0	1	1	0.446108039694695	0.97	0	0	1	Module_82	1
bASV1181	1	0	0	0.677858518401227	0.06	0	0	0	NA	NA
bASV1182	1	0	0	0.519567027558635	1	0	0	0	NA	NA
bASV1183	0	0	1	0.560611910581388	1	0	0	0	NA	NA
bASV1191	1	1	0	0.521577748578731	1	0	0	0	NA	NA
bASV1192	0	0	1	0.670636595550792	0.19	0	0	0	NA	NA
bASV1196	0	1	0	0.560611910581388	1	0	0	0	NA	NA
bASV1203	0	0	1	0.479674358349441	1	0	0	0	NA	NA
bASV1206	0	1	0	0.691851546578207	0.02	0	0	1	Module_2	2
bASV1208	1	0	0	0.430668765243802	1	0	0	1	Module_70	2
bASV1215	0	1	0	0.661112833960247	0.105	0	0	1	Module_1	5
bASV1216	0	1	0	0.771814140933489	0.005	0	0	0	NA	NA
bASV1219	1	0	1	0.448404430232115	1	0	0	0	NA	NA
bASV1220	0	1	1	0.519634167897178	1	0	0	0	NA	NA
bASV1222	0	1	0	0.485548884276408	0.43	0	0	1	Module_64	1
bASV1231	1	0	0	0.526397720056907	1	0	0	0	NA	NA
bASV1232	1	0	0	0.560611910581388	1	0	0	0	NA	NA
bASV1233	1	1	0	0.517846827933579	1	0	0	0	NA	NA
bASV1234	0	1	0	0.51640004431243	1	0	0	1	Module_8	2
bASV1235	1	0	1	0.59456456969547	0.195	0	0	0	NA	NA
bASV1237	1	0	0	0.481563337484193	1	0	0	0	NA	NA
bASV1238	0	0	1	0.463640287016027	0.59	0	0	0	NA	NA
bASV1239	0	1	0	0.560611910581388	1	0	0	0	NA	NA
bASV1240	1	0	0	0.560611910581388	1	0	0	0	NA	NA
bASV1244	1	0	0	0.508762609849302	1	0	0	0	NA	NA
bASV1248	0	0	1	0.533344158477471	1	0	0	0	NA	NA
bASV1251	0	0	1	0.560611910581388	1	0	0	0	NA	NA
bASV1254	0	1	1	0.510079884139011	0.59	0	0	0	NA	NA
bASV1256	0	1	0	0.560611910581388	1	0	0	0	NA	NA
bASV1261	0	0	1	0.633529285807347	0.185	0	0	0	NA	NA
bASV1267	0	1	1	0.511858650643811	0.72	0	0	1	Module_4	3
bASV1268	1	0	0	0.601827580372791	0.205	0	0	1	Module_95	1
bASV1269	0	0	1	0.541696377832055	1	0	0	0	NA	NA
bASV1271	1	0	1	0.51255157443588	0.65	0	0	0	NA	NA
bASV1273	0	0	1	0.51722010092216	1	0	0	0	NA	NA
bASV1275	0	1	0	0.501688623516789	1	0	0	0	NA	NA
bASV1276	0	1	0	0.458537250674806	0.755	0	0	0	NA	NA
bASV1277	0	1	0	0.560611910581388	1	0	0	0	NA	NA
bASV1280	1	0	0	0.560611910581388	1	0	0	0	NA	NA
bASV1282	0	0	1	0.560611910581388	1	0	0	0	NA	NA
bASV1283	1	0	0	0.519484976705427	1	0	0	0	NA	NA
bASV1286	0	0	1	0.560611910581388	1	0	0	0	NA	NA
bASV1290	1	0	0	0.547345155540973	0.465	0	0	0	NA	NA
bASV1294	0	0	1	0.560611910581388	1	0	0	0	NA	NA
bASV1297	0	1	0	0.486118544383038	0.74	0	0	0	NA	NA
bASV1302	0	0	1	0.512539776765741	1	0	0	0	NA	NA
bASV1303	0	1	0	0.524669387987755	1	0	0	0	NA	NA
bASV1305	0	1	0	0.533600097488193	1	0	0	0	NA	NA
bASV1308	1	0	0	0.529330265108751	1	0	0	0	NA	NA
bASV1314	0	1	0	0.57082676124916	0.155	0	0	0	NA	NA
bASV1316	0	1	0	0.532613332486891	1	0	0	0	NA	NA
bASV1317	1	0	0	0.494685934553378	0.74	0	0	0	NA	NA
bASV1318	0	1	0	0.775587530456192	0.03	0	0	1	Module_2	15
bASV1321	0	1	0	0.560611910581388	1	0	0	0	NA	NA
bASV1322	1	0	0	0.560611910581388	1	0	0	0	NA	NA
bASV1330	0	1	0	0.560611910581388	1	0	0	0	NA	NA
bASV1331	1	0	0	0.488333491408916	1	0	0	1	Module_77	1
bASV1333	1	0	0	0.560611910581388	1	0	0	0	NA	NA
bASV1337	0	0	1	0.579446168926956	0.14	0	0	0	NA	NA
bASV1338	1	0	0	0.53594756918534	1	0	0	0	NA	NA
bASV1340	0	0	1	0.496715404043492	0.705	0	0	0	NA	NA
bASV1342	0	1	0	0.560611910581388	1	0	0	0	NA	NA
bASV1344	0	1	0	0.774334182914765	0.09	0	0	1	Module_10	3
bASV1347	0	0	1	0.622215621707427	0.08	0	0	1	Module_28	1
bASV1349	0	1	0	0.458937351270551	1	0	0	0	NA	NA
bASV1350	0	1	0	0.788481456874092	0.045	0	0	0	NA	NA
bASV1351	0	0	1	0.560727155241309	0.215	0	0	0	NA	NA
bASV1353	1	0	0	0.560611910581388	1	0	0	0	NA	NA
bASV1355	0	1	0	0.54230284324501	1	0	0	0	NA	NA
bASV1357	1	0	0	0.496044595408165	1	0	0	0	NA	NA
bASV1360	0	0	1	0.560611910581388	1	0	0	0	NA	NA
bASV1361	0	1	0	0.506379642948766	1	0	0	0	NA	NA
bASV1362	0	0	1	0.560611910581388	1	0	0	0	NA	NA
bASV1364	0	1	0	0.55668762162118	1	0	0	0	NA	NA
bASV1366	1	0	0	0.517592223315453	0.5	0	0	1	Module_24	1
bASV1368	0	1	0	0.599970966190717	0.245	0	0	0	NA	NA
bASV1369	0	0	1	0.517146928748552	1	0	0	0	NA	NA
bASV1370	0	1	0	0.668169630747964	0.165	0	0	1	Module_2	4
bASV1371	0	0	1	0.534797846168862	1	0	0	0	NA	NA
bASV1372	1	0	0	0.538329234707852	1	0	0	0	NA	NA
bASV1373	1	0	0	0.537272604914414	1	0	0	0	NA	NA
bASV1382	0	0	1	0.502524645283681	1	0	0	0	NA	NA
bASV1385	0	0	1	0.537241552317359	1	0	0	0	NA	NA
bASV1387	1	1	0	0.499995005136385	1	0	0	0	NA	NA
bASV1390	0	1	0	0.369191094997575	0.935	0	0	0	NA	NA
bASV1393	0	1	1	0.457963925841836	0.71	0	0	0	NA	NA
bASV1395	0	1	0	0.504233610456714	1	0	0	1	Module_98	1
bASV1397	0	0	1	0.512648006042484	1	0	0	0	NA	NA
bASV1399	0	1	0	0.560611910581388	1	0	0	0	NA	NA
bASV1404	0	1	1	0.540635187615326	1	0	0	0	NA	NA
bASV1412	1	0	0	0.542303660719673	1	0	0	0	NA	NA
bASV1414	0	1	1	0.702346282586073	0.03	0	0	0	NA	NA
bASV1418	1	0	0	0.792632113681315	0.01	0	0	1	Module_12	1
bASV1421	0	1	0	0.560611910581388	1	0	0	0	NA	NA
bASV1422	0	1	0	0.560611910581388	1	0	0	0	NA	NA
bASV1423	1	0	0	0.456110236264103	1	0	0	1	Module_70	1
bASV1424	0	0	1	0.54069811100371	1	0	0	0	NA	NA
bASV1429	1	0	0	0.443800368011275	0.82	0	0	1	Module_96	1
bASV1432	1	0	0	0.536559961462294	1	0	0	0	NA	NA
bASV1435	0	0	1	0.54232614454664	1	0	0	0	NA	NA
bASV1436	1	0	1	0.53410463779818	1	0	0	0	NA	NA
bASV1439	1	0	0	0.611947619525557	0.205	0	0	1	Module_95	1
bASV1441	0	1	0	0.868104623247743	0.005	0	0	1	Module_2	23
bASV1444	0	1	0	0.543456928917157	1	0	0	0	NA	NA
bASV1445	0	1	0	0.560611910581388	1	0	0	0	NA	NA
bASV1447	0	0	1	0.506603267574561	1	0	0	0	NA	NA
bASV1450	1	0	1	0.478597691686169	1	0	0	1	Module_14	2
bASV1455	0	1	1	0.538952267273629	1	0	0	0	NA	NA
bASV1459	1	0	0	0.560611910581388	1	0	0	0	NA	NA
bASV1463	0	0	1	0.541676262773896	1	0	0	0	NA	NA
bASV1465	0	1	0	0.560611910581388	1	0	0	0	NA	NA
bASV1466	0	1	0	0.560611910581388	1	0	0	0	NA	NA
bASV1471	0	0	1	0.501246139758932	1	0	0	1	Module_36	1
bASV1476	0	0	1	0.672959974734322	0.045	0	0	0	NA	NA
bASV1478	0	0	1	0.477633343078085	1	0	0	1	Module_88	1
bASV1482	0	0	1	0.54184845266261	1	0	0	0	NA	NA
bASV1485	0	0	1	0.560611910581388	1	0	0	0	NA	NA
bASV1489	1	0	0	0.522640781160648	1	0	0	0	NA	NA
bASV1490	0	1	0	0.645036853673218	0.04	0	0	0	NA	NA
bASV1496	0	0	1	0.560611910581388	1	0	0	0	NA	NA
bASV1506	0	0	1	0.516100229611079	1	0	0	0	NA	NA
bASV1508	0	1	0	0.560611910581388	1	0	0	0	NA	NA
bASV1509	0	1	0	0.629576627629275	0.15	0	0	0	NA	NA
bASV1511	0	0	1	0.721242783632416	0.03	0	0	0	NA	NA
bASV1513	0	0	1	0.630930147940843	0.155	0	0	0	NA	NA
bASV1514	1	0	0	0.430512802918643	0.96	0	0	1	Module_30	2
bASV1517	1	0	0	0.513423555419225	1	0	0	1	Module_71	1
bASV1518	1	0	0	0.515253007843405	1	0	0	0	NA	NA
bASV1519	1	0	0	0.499485674985558	1	0	0	0	NA	NA
bASV1524	0	1	0	0.560611910581388	1	0	0	0	NA	NA
bASV1530	1	0	0	0.352460522609357	1	0	0	0	NA	NA
bASV1535	0	0	1	0.68045187737001	0.03	0	0	1	Module_36	1
bASV1542	0	0	1	0.512989176042577	1	0	0	0	NA	NA
bASV1544	0	0	1	0.520855171901866	1	0	0	0	NA	NA
bASV1548	1	0	0	0.511972695517673	1	0	0	0	NA	NA
bASV1549	0	0	1	0.516796221735087	1	0	0	1	Module_108	1
bASV1551	0	1	0	0.540343226958299	1	0	0	0	NA	NA
bASV1559	0	1	1	0.535007845633036	1	0	0	0	NA	NA
bASV1560	1	0	1	0.522047614545242	1	0	0	0	NA	NA
bASV1561	0	0	1	0.560611910581388	1	0	0	0	NA	NA
bASV1563	0	0	1	0.482659621860513	1	0	0	0	NA	NA
bASV1564	0	0	1	0.64352654673571	0.055	0	0	0	NA	NA
bASV1565	1	0	0	0.497883880466323	1	0	0	0	NA	NA
bASV1571	0	0	1	0.539858598339361	1	0	0	0	NA	NA
bASV1572	1	0	0	0.560611910581388	1	0	0	0	NA	NA
bASV1574	0	0	1	0.525943600364803	1	0	0	0	NA	NA
bASV1577	0	0	1	0.537506429921024	1	0	0	0	NA	NA
bASV1578	0	1	1	0.496045110149367	0.77	0	0	0	NA	NA
bASV1579	1	0	0	0.53520218621251	1	0	0	0	NA	NA
bASV1580	0	0	1	0.531658694219006	1	0	0	0	NA	NA
bASV1584	1	0	1	0.462479776952664	1	0	0	0	NA	NA
bASV1585	0	1	1	0.497886818437442	1	0	0	0	NA	NA
bASV1589	0	1	0	0.512989176042577	1	0	0	0	NA	NA
bASV1596	1	0	0	0.560611910581388	1	0	0	0	NA	NA
bASV1598	0	1	0	0.66270813425966	0.125	0	0	0	NA	NA
bASV1600	0	0	1	0.560611910581388	1	0	0	0	NA	NA
bASV1603	1	0	0	0.490470498320425	1	0	0	1	Module_106	1
bASV1605	0	1	0	0.560611910581388	1	0	0	0	NA	NA
bASV1614	0	0	1	0.492469485721714	1	0	0	0	NA	NA
bASV1616	0	1	0	0.581277949372757	0.17	0	0	1	Module_43	2
bASV1617	0	1	0	0.488967969085391	1	0	0	0	NA	NA
bASV1618	0	1	0	0.513235630312737	1	0	0	0	NA	NA
bASV1621	1	0	0	0.584057774900725	0.275	0	0	0	NA	NA
bASV1622	0	0	1	0.521681874520027	1	0	0	0	NA	NA
bASV1623	1	0	0	0.560611910581388	1	0	0	0	NA	NA
bASV1633	0	1	0	0.560611910581388	1	0	0	0	NA	NA
bASV1636	0	1	0	0.605098265936298	0.23	0	0	1	Module_10	1
bASV1639	1	0	1	0.456871087710535	0.57	0	0	0	NA	NA
bASV1641	1	0	0	0.538981493192294	1	0	0	0	NA	NA
bASV1642	0	1	0	0.501026649297743	0.41	0	0	1	Module_25	1
bASV1644	0	1	0	0.636389486576435	0.195	0	0	0	NA	NA
bASV1645	1	0	0	0.560611910581388	1	0	0	0	NA	NA
bASV1646	0	0	1	0.499471274305673	1	0	0	0	NA	NA
bASV1649	1	0	0	0.541287209041179	1	0	0	0	NA	NA
bASV1652	0	0	1	0.515126864424869	1	0	0	1	Module_88	1
bASV1654	0	0	1	0.501088562449242	1	0	0	0	NA	NA
bASV1656	1	0	0	0.539413752935166	1	0	0	0	NA	NA
bASV1658	1	0	0	0.541287209041179	1	0	0	0	NA	NA
bASV1667	0	1	0	0.458641491431172	1	0	0	1	Module_64	2
bASV1670	0	0	1	0.538302300978103	1	0	0	0	NA	NA
bASV1671	0	0	1	0.520305902373016	1	0	0	0	NA	NA
bASV1674	1	0	0	0.560611910581388	1	0	0	0	NA	NA
bASV1675	0	1	0	0.514073437263761	1	0	0	0	NA	NA
bASV1678	0	1	0	0.465237315653489	1	0	0	0	NA	NA
bASV1679	1	0	0	0.519157463235804	1	0	0	0	NA	NA
bASV1681	1	0	0	0.668160198416882	0.18	0	0	1	Module_52	1
bASV1682	1	0	0	0.495392170014853	1	0	0	1	Module_106	1
bASV1683	0	1	0	0.519286968846695	1	0	0	0	NA	NA
bASV1685	0	1	0	0.560611910581388	1	0	0	0	NA	NA
bASV1689	0	1	0	0.524000258765624	1	0	0	0	NA	NA
bASV1696	0	0	1	0.511268855251278	1	0	0	0	NA	NA
bASV1703	0	0	1	0.560611910581388	1	0	0	0	NA	NA
bASV1707	0	1	0	0.560611910581388	1	0	0	0	NA	NA
bASV1708	1	0	0	0.560611910581388	1	0	0	0	NA	NA
bASV1709	1	0	0	0.560611910581388	1	0	0	0	NA	NA
bASV1711	0	1	0	0.511661243251949	1	0	0	0	NA	NA
bASV1714	0	1	0	0.506321735272565	1	0	0	0	NA	NA
bASV1717	0	1	0	0.517072037467473	1	0	0	0	NA	NA
bASV1721	0	1	0	0.670946136763613	0.055	0	0	1	Module_2	16
bASV1724	1	0	0	0.516431734044742	1	0	0	0	NA	NA
bASV1729	0	1	0	0.478551733384117	0.825	0	0	0	NA	NA
bASV1738	0	0	1	0.541179678701496	1	0	0	0	NA	NA
bASV1739	0	1	0	0.560611910581388	1	0	0	0	NA	NA
bASV1741	1	0	0	0.804399666539844	0.04	0	0	0	NA	NA
bASV1745	1	0	0	0.560611910581388	1	0	0	0	NA	NA
bASV1754	1	0	0	0.560611910581388	1	0	0	0	NA	NA
bASV1768	0	1	0	0.541912577944805	1	0	0	0	NA	NA
bASV1771	1	0	0	0.540194505039025	1	0	0	0	NA	NA
bASV1773	0	0	1	0.560611910581388	1	0	0	0	NA	NA
bASV1774	0	0	1	0.527395526170924	1	0	0	0	NA	NA
bASV1776	0	1	0	0.595838294018665	0.305	0	0	1	Module_1	2
bASV1777	1	0	1	0.539172549533447	1	0	0	0	NA	NA
bASV1778	0	0	1	0.542265849238816	1	0	0	0	NA	NA
bASV1784	0	1	0	0.560611910581388	1	0	0	0	NA	NA
bASV1785	0	0	1	0.560611910581388	1	0	0	0	NA	NA
bASV1787	0	1	0	0.54232614454664	1	0	0	0	NA	NA
bASV1794	0	1	0	0.560611910581388	1	0	0	0	NA	NA
bASV1797	0	1	0	0.520272749622134	1	0	0	0	NA	NA
bASV1802	0	1	0	0.560611910581388	1	0	0	0	NA	NA
bASV1806	0	1	0	0.560611910581388	1	0	0	0	NA	NA
bASV1809	0	0	1	0.515178270990368	1	0	0	0	NA	NA
bASV1810	0	1	0	0.578061819219583	0.305	0	0	1	Module_1	2
bASV1814	0	0	1	0.560611910581388	1	0	0	0	NA	NA
bASV1819	0	1	0	0.560611910581388	1	0	0	0	NA	NA
bASV1820	1	0	0	0.560611910581388	1	0	0	0	NA	NA
bASV1821	0	1	0	0.529931509769409	1	0	0	0	NA	NA
bASV1824	0	0	1	0.501453069032761	1	0	0	0	NA	NA
bASV1825	0	1	0	0.535173238527037	1	0	0	0	NA	NA
bASV1828	0	1	0	0.560611910581388	1	0	0	0	NA	NA
bASV1829	0	1	1	0.508365058107242	1	0	0	0	NA	NA
bASV1830	0	1	0	0.560611910581388	1	0	0	0	NA	NA
bASV1832	1	1	0	0.462615108760515	1	0	0	0	NA	NA
bASV1834	0	1	0	0.560611910581388	1	0	0	0	NA	NA
bASV1837	0	0	1	0.523739041122661	1	0	0	0	NA	NA
bASV1848	1	0	0	0.505372058859806	1	0	0	0	NA	NA
bASV1852	0	1	0	0.560611910581388	1	0	0	0	NA	NA
bASV1855	0	1	0	0.54181426858171	1	0	0	0	NA	NA
bASV1857	0	0	1	0.496343958498425	1	0	0	0	NA	NA
bASV1858	0	0	1	0.560611910581388	1	0	0	0	NA	NA
bASV1863	0	1	0	0.553191875822302	0.195	0	0	1	Module_10	2
bASV1865	0	1	0	0.507932806193571	1	0	0	0	NA	NA
bASV1869	0	0	1	0.52522573143889	1	0	0	0	NA	NA
bASV1876	0	1	0	0.560611910581388	1	0	0	0	NA	NA
bASV1877	1	0	0	0.535563143347347	1	0	0	0	NA	NA
bASV1886	0	1	0	0.804310234145711	0.045	0	0	0	NA	NA
bASV1899	0	1	0	0.536904122859637	1	0	0	0	NA	NA
bASV1904	0	1	0	0.511431435282221	1	0	0	0	NA	NA
bASV1905	0	1	0	0.560611910581388	1	0	0	0	NA	NA
bASV1911	0	1	0	0.560611910581388	1	0	0	0	NA	NA
bASV1912	0	0	1	0.560611910581388	1	0	0	0	NA	NA
bASV1914	1	0	0	0.560611910581388	1	0	0	0	NA	NA
bASV1915	0	0	1	0.672353684464119	0.14	0	0	0	NA	NA
bASV1917	0	0	1	0.560611910581388	1	0	0	0	NA	NA
bASV1921	1	0	0	0.560611910581388	1	0	0	0	NA	NA
bASV1923	0	0	1	0.536904122859637	1	0	0	0	NA	NA
bASV1924	1	0	1	0.511053470006638	1	0	0	0	NA	NA
bASV1929	1	0	0	0.482160898205318	1	0	0	0	NA	NA
bASV1930	0	1	0	0.541208073193391	1	0	0	0	NA	NA
bASV1933	0	0	1	0.528483867340242	1	0	0	0	NA	NA
bASV1940	0	1	0	0.635988858542709	0.12	0	0	1	Module_58	1
bASV1942	0	1	0	0.515673498261139	1	0	0	1	Module_45	2
bASV1944	0	0	1	0.560611910581388	1	0	0	0	NA	NA
bASV1945	0	1	0	0.503800501762047	1	0	0	0	NA	NA
bASV1946	0	1	0	0.524736215104843	1	0	0	0	NA	NA
bASV1949	0	0	1	0.560611910581388	0.27	0	0	1	Module_91	1
bASV1950	1	0	0	0.560611910581388	1	0	0	0	NA	NA
bASV1955	1	0	0	0.560611910581388	1	0	0	0	NA	NA
bASV1956	0	1	0	0.560611910581388	1	0	0	0	NA	NA
bASV1958	0	1	0	0.560611910581388	1	0	0	0	NA	NA
bASV1960	0	1	1	0.48026424644914	1	0	0	0	NA	NA
bASV1962	0	1	0	0.560611910581388	1	0	0	0	NA	NA
bASV1964	0	1	0	0.703861842247935	0.035	0	0	1	Module_1	1
bASV1965	0	0	1	0.506603267574561	1	0	0	0	NA	NA
bASV1967	0	1	0	0.512989176042577	1	0	0	0	NA	NA
bASV1968	1	0	0	0.510378527157216	1	0	0	0	NA	NA
bASV1971	0	1	0	0.538815906080325	1	0	0	0	NA	NA
bASV1972	1	1	0	0.518737133326192	1	0	0	1	Module_105	1
bASV1973	0	1	0	0.794200052770872	0.09	0	0	0	NA	NA
bASV1975	0	1	0	0.53049927718019	1	0	0	0	NA	NA
bASV1983	1	0	0	0.560611910581388	1	0	0	0	NA	NA
bASV1988	0	0	1	0.560611910581388	1	0	0	0	NA	NA
bASV1990	0	1	0	0.560611910581388	1	0	0	0	NA	NA
bASV1992	0	0	1	0.560611910581388	1	0	0	0	NA	NA
bASV1995	1	0	0	0.461543795609082	0.945	0	0	0	NA	NA
bASV1998	0	1	0	0.614308258382516	0.18	0	0	0	NA	NA
bASV2002	0	1	0	0.658875654795819	0.06	0	0	0	NA	NA
bASV2005	0	0	1	0.560611910581388	1	0	0	0	NA	NA
bASV2007	0	1	0	0.537894898881105	1	0	0	0	NA	NA
bASV2009	0	0	1	0.560611910581388	1	0	0	0	NA	NA
bASV2020	0	0	1	0.44173170992504	0.82	0	0	0	NA	NA
bASV2021	0	0	1	0.560611910581388	1	0	0	0	NA	NA
bASV2023	0	1	0	0.541532560624091	1	0	0	0	NA	NA
bASV2032	0	1	0	0.509764802414872	1	0	0	1	Module_33	1
bASV2036	0	1	0	0.560611910581388	1	0	0	0	NA	NA
bASV2047	0	1	0	0.560611910581388	1	0	0	0	NA	NA
bASV2050	0	1	0	0.642808629364393	0.145	0	0	1	Module_1	2
bASV2055	0	1	0	0.591054124565542	0.185	0	0	1	Module_2	12
bASV2056	1	0	1	0.516168422263602	1	0	0	0	NA	NA
bASV2065	1	0	0	0.560611910581388	1	0	0	0	NA	NA
bASV2078	1	1	0	0.489573339161365	1	0	0	1	Module_48	1
bASV2081	0	0	1	0.560611910581388	1	0	0	0	NA	NA
bASV2086	0	1	0	0.488231835634309	1	0	0	1	Module_38	1
bASV2089	0	0	1	0.492828133744596	1	0	0	0	NA	NA
bASV2095	0	1	0	0.560611910581388	1	0	0	0	NA	NA
bASV2096	0	0	1	0.512989176042577	1	0	0	0	NA	NA
bASV2102	1	0	0	0.560611910581388	1	0	0	0	NA	NA
bASV2103	1	0	0	0.58325868731682	0.19	0	0	0	NA	NA
bASV2104	0	1	0	0.560611910581388	1	0	0	0	NA	NA
bASV2105	1	0	0	0.560611910581388	1	0	0	0	NA	NA
bASV2108	0	1	0	0.560611910581388	1	0	0	0	NA	NA
bASV2109	1	0	0	0.533328068857115	1	0	0	0	NA	NA
bASV2112	0	1	0	0.447953123814154	1	0	0	0	NA	NA
bASV2113	0	1	0	0.487024622022481	1	0	0	0	NA	NA
bASV2114	0	0	1	0.560611910581388	1	0	0	0	NA	NA
bASV2115	0	1	0	0.560611910581388	1	0	0	0	NA	NA
bASV2116	1	0	0	0.560611910581388	1	0	0	0	NA	NA
bASV2132	0	1	0	0.560611910581388	1	0	0	0	NA	NA
bASV2133	0	0	1	0.560611910581388	1	0	0	0	NA	NA
bASV2136	0	1	0	0.560611910581388	1	0	0	0	NA	NA
bASV2138	0	0	1	0.560611910581388	1	0	0	0	NA	NA
bASV2141	1	0	0	0.560611910581388	1	0	0	0	NA	NA
bASV2144	0	1	0	0.516645115542716	1	0	0	0	NA	NA
bASV2156	0	0	1	0.510343179411368	1	0	0	0	NA	NA
bASV2160	1	0	0	0.53043850257914	1	0	0	0	NA	NA
bASV2162	0	0	1	0.535655668229714	1	0	0	0	NA	NA
bASV2163	0	1	0	0.48917378267878	1	0	0	1	Module_73	1
bASV2167	1	0	0	0.560611910581388	1	0	0	0	NA	NA
bASV2172	0	1	0	0.560611910581388	1	0	0	0	NA	NA
bASV2174	0	0	1	0.560611910581388	1	0	0	0	NA	NA
bASV2178	0	1	0	0.560611910581388	1	0	0	0	NA	NA
bASV2180	0	0	1	0.521159333766885	1	0	0	1	Module_108	1
bASV2187	1	0	0	0.560611910581388	1	0	0	0	NA	NA
bASV2189	1	0	0	0.560611910581388	1	0	0	0	NA	NA
bASV2190	0	1	1	0.535892886520357	0.34	0	0	1	Module_90	1
bASV2192	0	1	0	0.560611910581388	1	0	0	0	NA	NA
bASV2193	1	0	0	0.493058990937914	0.73	0	0	1	Module_30	1
bASV2197	0	0	1	0.522154513278223	1	0	0	0	NA	NA
bASV2198	0	1	0	0.560611910581388	1	0	0	0	NA	NA
bASV2201	0	1	0	0.560611910581388	1	0	0	0	NA	NA
bASV2210	0	0	1	0.560611910581388	1	0	0	0	NA	NA
bASV2211	1	0	0	0.560611910581388	1	0	0	0	NA	NA
bASV2212	0	0	1	0.560611910581388	1	0	0	0	NA	NA
bASV2214	0	1	0	0.503711260886918	1	0	0	0	NA	NA
bASV2217	0	1	1	0.541335392617876	1	0	0	0	NA	NA
bASV2218	0	1	0	0.560611910581388	1	0	0	0	NA	NA
bASV2219	0	1	0	0.560611910581388	1	0	0	0	NA	NA
bASV2222	1	0	0	0.524581432113548	1	0	0	0	NA	NA
bASV2223	0	0	1	0.560611910581388	1	0	0	0	NA	NA
bASV2228	0	1	0	0.560611910581388	1	0	0	0	NA	NA
bASV2231	1	0	0	0.560611910581388	1	0	0	0	NA	NA
bASV2234	1	0	0	0.51990415819083	1	0	0	0	NA	NA
bASV2241	0	0	1	0.541867345263415	1	0	0	0	NA	NA
bASV2242	0	1	0	0.523180705901083	1	0	0	0	NA	NA
bASV2248	0	1	0	0.543285731515633	0.43	0	0	0	NA	NA
bASV2250	0	1	0	0.560611910581388	1	0	0	0	NA	NA
bASV2255	0	1	0	0.560611910581388	1	0	0	0	NA	NA
bASV2271	1	0	0	0.560611910581388	1	0	0	0	NA	NA
bASV2273	0	1	0	0.54232614454664	1	0	0	0	NA	NA
bASV2276	1	0	0	0.560611910581388	1	0	0	0	NA	NA
bASV2284	0	0	1	0.560611910581388	1	0	0	0	NA	NA
bASV2287	0	0	1	0.560611910581388	1	0	0	0	NA	NA
bASV2289	0	1	0	0.560611910581388	1	0	0	0	NA	NA
bASV2291	0	1	0	0.560611910581388	1	0	0	0	NA	NA
bASV2296	1	0	0	0.560611910581388	1	0	0	0	NA	NA
bASV2297	0	1	0	0.542215792293072	1	0	0	0	NA	NA
bASV2300	1	0	0	0.541867345263415	1	0	0	0	NA	NA
bASV2311	0	0	1	0.502654320972843	1	0	0	0	NA	NA
bASV2312	1	0	0	0.560611910581388	1	0	0	0	NA	NA
bASV2314	0	1	0	0.560611910581388	1	0	0	0	NA	NA
bASV2319	0	1	0	0.530278303427659	1	0	0	0	NA	NA
bASV2323	0	0	1	0.540168101146174	1	0	0	0	NA	NA
bASV2325	0	1	0	0.495834323399892	1	0	0	1	Module_43	1
bASV2332	0	0	1	0.714039615186054	0.03	0	0	1	Module_4	2
bASV2336	0	1	0	0.479490970284445	1	0	0	1	Module_85	2
bASV2338	0	1	0	0.560611910581388	1	0	0	0	NA	NA
bASV2341	0	0	1	0.560611910581388	1	0	0	0	NA	NA
bASV2342	0	0	1	0.560611910581388	1	0	0	0	NA	NA
bASV2344	0	1	0	0.560611910581388	1	0	0	0	NA	NA
bASV2347	0	1	0	0.560611910581388	1	0	0	0	NA	NA
bASV2349	1	0	0	0.540343226958299	1	0	0	0	NA	NA
bASV2350	0	0	1	0.514182652135064	1	0	0	0	NA	NA
bASV2352	0	0	1	0.560611910581388	1	0	0	0	NA	NA
bASV2354	1	0	0	0.560611910581388	1	0	0	0	NA	NA
bASV2364	0	1	0	0.518154785718799	1	0	0	0	NA	NA
bASV2366	0	1	0	0.560611910581388	1	0	0	0	NA	NA
bASV2373	0	0	1	0.540168101146174	1	0	0	0	NA	NA
bASV2380	0	0	1	0.560611910581388	1	0	0	0	NA	NA
bASV2381	0	0	1	0.560611910581388	1	0	0	0	NA	NA
bASV2383	0	1	0	0.560611910581388	1	0	0	0	NA	NA
bASV2392	1	0	0	0.501893599104951	1	0	0	0	NA	NA
bASV2395	0	1	0	0.560611910581388	1	0	0	0	NA	NA
bASV2399	0	0	1	0.560611910581388	1	0	0	0	NA	NA
bASV2400	1	0	0	0.541784209664055	1	0	0	0	NA	NA
bASV2401	0	1	0	0.560611910581388	1	0	0	0	NA	NA
bASV2404	1	0	0	0.517191393459324	1	0	0	0	NA	NA
bASV2405	0	1	0	0.532200144888794	1	0	0	0	NA	NA
bASV2407	0	0	1	0.560611910581388	1	0	0	0	NA	NA
bASV2411	1	0	0	0.52807773876514	1	0	0	0	NA	NA
bASV2417	0	1	0	0.530169718750633	1	0	0	0	NA	NA
bASV2418	0	1	0	0.560611910581388	1	0	0	0	NA	NA
bASV2427	0	0	1	0.560611910581388	1	0	0	0	NA	NA
bASV2431	0	0	1	0.586098498873423	0.17	0	0	1	Module_97	1
bASV2435	0	0	1	0.511853192228171	1	0	0	0	NA	NA
bASV2443	0	0	1	0.560611910581388	1	0	0	0	NA	NA
bASV2446	0	1	0	0.464014322967434	1	0	0	1	Module_4	2
bASV2447	0	1	1	0.517371819277325	1	0	0	0	NA	NA
bASV2448	0	0	1	0.540933997937844	1	0	0	0	NA	NA
bASV2451	1	0	0	0.560611910581388	1	0	0	0	NA	NA
bASV2469	0	1	1	0.490498927660404	1	0	0	0	NA	NA
bASV2470	1	0	0	0.560611910581388	1	0	0	0	NA	NA
bASV2479	0	1	0	0.560611910581388	1	0	0	0	NA	NA
bASV2480	1	0	0	0.509333696459895	1	0	0	0	NA	NA
bASV2483	0	1	0	0.560611910581388	1	0	0	0	NA	NA
bASV2484	1	0	0	0.701464009060617	0.07	0	0	0	NA	NA
bASV2485	0	1	0	0.560611910581388	1	0	0	0	NA	NA
bASV2486	1	0	0	0.560611910581388	1	0	0	0	NA	NA
bASV2488	0	0	1	0.560611910581388	1	0	0	0	NA	NA
bASV2489	0	1	0	0.560611910581388	1	0	0	0	NA	NA
bASV2492	0	0	1	0.51816707456906	1	0	0	0	NA	NA
bASV2493	0	0	1	0.560611910581388	1	0	0	0	NA	NA
bASV2495	0	0	1	0.560611910581388	1	0	0	0	NA	NA
bASV2496	0	1	0	0.560611910581388	1	0	0	0	NA	NA
bASV2498	0	1	0	0.52522573143889	1	0	0	0	NA	NA
bASV2500	0	0	1	0.542170930599114	1	0	0	0	NA	NA
bASV2506	0	1	0	0.560611910581388	1	0	0	0	NA	NA
bASV2508	0	1	0	0.541609781820965	1	0	0	0	NA	NA
bASV2511	1	0	0	0.560611910581388	1	0	0	0	NA	NA
bASV2515	1	0	0	0.560611910581388	1	0	0	0	NA	NA
bASV2523	0	1	0	0.560611910581388	1	0	0	0	NA	NA
bASV2527	1	0	0	0.527653723004329	1	0	0	0	NA	NA
bASV2530	0	1	0	0.560611910581388	1	0	0	0	NA	NA
bASV2532	0	0	1	0.560611910581388	1	0	0	0	NA	NA
bASV2534	0	1	0	0.507551700782104	1	0	0	0	NA	NA
bASV2537	0	1	0	0.560611910581388	1	0	0	0	NA	NA
bASV2539	0	0	1	0.560611910581388	1	0	0	0	NA	NA
bASV2542	0	0	1	0.524574488023444	1	0	0	0	NA	NA
bASV2543	1	0	0	0.560611910581388	1	0	0	0	NA	NA
bASV2544	1	0	0	0.560611910581388	1	0	0	0	NA	NA
bASV2546	1	0	0	0.560611910581388	1	0	0	0	NA	NA
bASV2550	0	0	1	0.560611910581388	1	0	0	0	NA	NA
bASV2553	1	0	0	0.560611910581388	1	0	0	0	NA	NA
bASV2563	0	1	0	0.560611910581388	1	0	0	0	NA	NA
bASV2567	0	1	0	0.560611910581388	1	0	0	0	NA	NA
bASV2574	1	0	0	0.560611910581388	1	0	0	0	NA	NA
bASV2578	0	0	1	0.560611910581388	1	0	0	0	NA	NA
bASV2586	0	0	1	0.515779025308008	1	0	0	0	NA	NA
bASV2588	0	0	1	0.560611910581388	1	0	0	0	NA	NA
bASV2593	0	1	0	0.539477607019022	1	0	0	0	NA	NA
bASV2597	1	0	0	0.503508814978013	1	0	0	0	NA	NA
bASV2602	1	0	0	0.560611910581388	1	0	0	0	NA	NA
bASV2612	0	1	0	0.560611910581388	1	0	0	0	NA	NA
bASV2614	0	1	0	0.560611910581388	1	0	0	0	NA	NA
bASV2617	1	0	0	0.492231215621322	1	0	0	0	NA	NA
bASV2618	1	0	0	0.519492938385734	1	0	0	0	NA	NA
bASV2620	0	1	0	0.469505675232921	1	0	0	0	NA	NA
bASV2628	0	1	0	0.510017454146528	1	0	0	0	NA	NA
bASV2632	0	1	0	0.560611910581388	1	0	0	0	NA	NA
bASV2641	0	1	0	0.560611910581388	1	0	0	0	NA	NA
bASV2645	0	1	0	0.560611910581388	1	0	0	0	NA	NA
bASV2646	0	0	1	0.560611910581388	1	0	0	0	NA	NA
bASV2651	0	0	1	0.560611910581388	1	0	0	0	NA	NA
bASV2652	0	0	1	0.524283531820851	1	0	0	0	NA	NA
bASV2653	0	0	1	0.54232614454664	1	0	0	0	NA	NA
bASV2655	1	0	0	0.500538480374825	1	0	0	1	Module_19	1
bASV2657	0	0	1	0.800174602599293	0.03	0	0	0	NA	NA
bASV2659	0	1	0	0.530774689098751	1	0	0	0	NA	NA
bASV2671	0	0	1	0.560611910581388	1	0	0	0	NA	NA
bASV2677	0	1	1	0.506587104047778	1	0	0	0	NA	NA
bASV2678	0	1	0	0.560611910581388	1	0	0	0	NA	NA
bASV2683	1	0	0	0.560611910581388	1	0	0	0	NA	NA
bASV2686	1	0	1	0.58433513654223	0.32	0	0	1	Module_40	1
bASV2688	0	0	1	0.560611910581388	1	0	0	0	NA	NA
bASV2691	1	0	0	0.515496874819828	1	0	0	0	NA	NA
bASV2695	1	0	0	0.560611910581388	1	0	0	0	NA	NA
bASV2703	0	1	0	0.560611910581388	1	0	0	0	NA	NA
bASV2704	0	1	0	0.528680532637681	1	0	0	0	NA	NA
bASV2707	0	1	0	0.534522483824849	1	0	0	0	NA	NA
bASV2709	0	1	0	0.560611910581388	1	0	0	0	NA	NA
bASV2713	0	1	0	0.560611910581388	1	0	0	0	NA	NA
bASV2720	0	1	0	0.560611910581388	1	0	0	0	NA	NA
bASV2723	0	0	1	0.560611910581388	1	0	0	0	NA	NA
bASV2724	0	0	1	0.560611910581388	1	0	0	0	NA	NA
bASV2741	0	1	0	0.560611910581388	1	0	0	0	NA	NA
bASV2743	0	1	0	0.560611910581388	1	0	0	0	NA	NA
bASV2744	0	0	1	0.560611910581388	1	0	0	0	NA	NA
bASV2748	1	0	0	0.536559961462294	1	0	0	0	NA	NA
bASV2761	0	1	0	0.795847034886554	0.045	0	0	0	NA	NA
bASV2774	0	1	0	0.560611910581388	1	0	0	0	NA	NA
bASV2780	1	0	0	0.542091917729519	1	0	0	0	NA	NA
bASV2783	0	0	1	0.503014678284766	1	0	0	0	NA	NA
bASV2784	0	1	0	0.560611910581388	1	0	0	0	NA	NA
bASV2790	0	0	1	0.54997429196878	1	0	0	0	NA	NA
bASV2793	0	1	0	0.655301842817945	0.185	0	0	1	Module_2	9
bASV2802	1	0	0	0.560611910581388	1	0	0	0	NA	NA
bASV2808	1	0	0	0.560611910581388	1	0	0	0	NA	NA
bASV2809	0	0	1	0.560611910581388	1	0	0	0	NA	NA
bASV2821	1	0	0	0.541208073193391	1	0	0	0	NA	NA
bASV2822	0	1	0	0.560611910581388	1	0	0	0	NA	NA
bASV2827	0	1	0	0.560611910581388	1	0	0	0	NA	NA
bASV2828	0	0	1	0.627185790639689	0.17	0	0	1	Module_80	1
bASV2832	0	1	0	0.560611910581388	1	0	0	0	NA	NA
bASV2833	0	0	1	0.629982411870792	0.15	0	0	0	NA	NA
bASV2834	0	1	0	0.560611910581388	1	0	0	0	NA	NA
bASV2835	1	0	0	0.560611910581388	1	0	0	0	NA	NA
bASV2838	1	0	0	0.560611910581388	1	0	0	0	NA	NA
bASV2845	0	0	1	0.78983349619132	0.03	0	0	0	NA	NA
bASV2851	0	0	1	0.560611910581388	1	0	0	0	NA	NA
bASV2854	0	1	0	0.796934078890467	0.045	0	0	0	NA	NA
bASV2861	0	1	0	0.542027625500083	1	0	0	0	NA	NA
bASV2862	0	1	0	0.560611910581388	1	0	0	0	NA	NA
bASV2864	0	0	1	0.560611910581388	1	0	0	0	NA	NA
bASV2865	1	0	0	0.560611910581388	1	0	0	0	NA	NA
bASV2868	0	1	0	0.560611910581388	1	0	0	0	NA	NA
bASV2871	0	0	1	0.516290230231572	1	0	0	0	NA	NA
bASV2878	0	0	1	0.560611910581388	1	0	0	0	NA	NA
bASV2883	0	1	0	0.560611910581388	1	0	0	0	NA	NA
bASV2886	0	1	0	0.560611910581388	1	0	0	0	NA	NA
bASV2890	0	1	0	0.560611910581388	1	0	0	0	NA	NA
bASV2894	0	0	1	0.560611910581388	1	0	0	0	NA	NA
bASV2898	1	0	0	0.560611910581388	1	0	0	0	NA	NA
bASV2899	0	1	0	0.560611910581388	1	0	0	0	NA	NA
bASV2902	0	1	0	0.755607357740132	0.09	0	0	0	NA	NA
bASV2913	0	1	0	0.560611910581388	1	0	0	0	NA	NA
bASV2916	0	0	1	0.509040428245712	1	0	0	0	NA	NA
bASV2922	0	1	0	0.560611910581388	1	0	0	0	NA	NA
bASV2925	0	1	1	0.541985070804723	1	0	0	0	NA	NA
bASV2930	1	0	0	0.560611910581388	1	0	0	0	NA	NA
bASV2932	0	1	0	0.560611910581388	1	0	0	0	NA	NA
bASV2935	0	0	1	0.560611910581388	1	0	0	0	NA	NA
bASV2936	0	0	1	0.560611910581388	1	0	0	0	NA	NA
bASV2938	0	0	1	0.560611910581388	1	0	0	0	NA	NA
bASV2944	0	0	1	0.560611910581388	1	0	0	0	NA	NA
bASV2950	1	0	0	0.560611910581388	1	0	0	0	NA	NA
bASV2956	1	0	0	0.560611910581388	1	0	0	0	NA	NA
bASV2958	0	0	1	0.560611910581388	1	0	0	0	NA	NA
bASV2960	0	1	0	0.560611910581388	1	0	0	0	NA	NA
bASV2964	1	0	0	0.560611910581388	1	0	0	0	NA	NA
bASV2967	0	1	0	0.560611910581388	1	0	0	0	NA	NA
bASV2979	0	0	1	0.560611910581388	1	0	0	0	NA	NA
bASV2980	1	0	0	0.560611910581388	1	0	0	0	NA	NA
bASV2991	0	0	1	0.560611910581388	1	0	0	0	NA	NA
bASV2999	1	0	0	0.560611910581388	1	0	0	0	NA	NA
bASV3000	1	0	0	0.560611910581388	1	0	0	0	NA	NA
bASV3002	0	1	0	0.541985070804723	1	0	0	0	NA	NA
bASV3013	0	0	1	0.560611910581388	1	0	0	0	NA	NA
bASV3015	0	1	1	0.538238390952842	1	0	0	0	NA	NA
bASV3017	0	1	0	0.536559961462294	1	0	0	0	NA	NA
bASV3018	1	0	0	0.560611910581388	1	0	0	0	NA	NA
bASV3020	0	0	1	0.560611910581388	1	0	0	0	NA	NA
bASV3024	1	0	1	0.504962365389412	1	0	0	1	Module_81	1
bASV3035	1	0	0	0.560611910581388	1	0	0	0	NA	NA
bASV3036	1	0	0	0.560611910581388	1	0	0	0	NA	NA
bASV3045	0	1	0	0.560611910581388	1	0	0	0	NA	NA
bASV3048	0	0	1	0.560611910581388	1	0	0	0	NA	NA
bASV3050	1	0	0	0.560611910581388	1	0	0	0	NA	NA
bASV3052	1	0	0	0.560611910581388	1	0	0	0	NA	NA
bASV3057	0	1	0	0.531193978589169	1	0	0	0	NA	NA
bASV3068	1	0	0	0.560611910581388	1	0	0	0	NA	NA
bASV3075	0	1	0	0.527653723004329	1	0	0	0	NA	NA
bASV3086	0	0	1	0.560611910581388	1	0	0	0	NA	NA
bASV3087	1	0	0	0.560611910581388	1	0	0	0	NA	NA
bASV3088	0	0	1	0.560611910581388	1	0	0	0	NA	NA
bASV3091	0	1	0	0.560611910581388	1	0	0	0	NA	NA
bASV3104	0	1	0	0.560611910581388	1	0	0	0	NA	NA
bASV3113	0	1	0	0.560611910581388	1	0	0	0	NA	NA
bASV3114	0	0	1	0.560611910581388	1	0	0	0	NA	NA
bASV3115	1	0	0	0.504270060295575	1	0	0	0	NA	NA
bASV3119	0	0	1	0.560611910581388	1	0	0	0	NA	NA
bASV3137	0	1	0	0.503076365085125	1	0	0	0	NA	NA
bASV3140	0	0	1	0.560611910581388	1	0	0	0	NA	NA
bASV3142	0	1	0	0.560611910581388	1	0	0	0	NA	NA
bASV3143	0	0	1	0.560611910581388	1	0	0	0	NA	NA
bASV3144	1	0	0	0.560611910581388	1	0	0	0	NA	NA
bASV3154	0	1	0	0.560611910581388	1	0	0	0	NA	NA
bASV3159	0	1	0	0.560611910581388	1	0	0	0	NA	NA
bASV3161	1	0	0	0.560611910581388	1	0	0	0	NA	NA
bASV3164	0	0	1	0.560611910581388	1	0	0	0	NA	NA
bASV3178	0	0	1	0.560611910581388	1	0	0	0	NA	NA
bASV3179	0	0	1	0.560611910581388	1	0	0	0	NA	NA
bASV3183	0	0	1	0.560611910581388	1	0	0	0	NA	NA
bASV3186	1	0	0	0.537506429921024	1	0	0	0	NA	NA
bASV3192	1	0	0	0.560611910581388	1	0	0	0	NA	NA
bASV3196	1	0	0	0.560611910581388	1	0	0	0	NA	NA
bASV3203	1	0	0	0.560611910581388	1	0	0	0	NA	NA
bASV3206	0	1	0	0.560611910581388	1	0	0	0	NA	NA
bASV3211	0	0	1	0.560611910581388	1	0	0	0	NA	NA
bASV3216	0	0	1	0.560611910581388	1	0	0	0	NA	NA
bASV3217	1	0	0	0.560611910581388	1	0	0	0	NA	NA
bASV3223	0	0	1	0.560611910581388	1	0	0	0	NA	NA
bASV3224	0	0	1	0.560611910581388	1	0	0	0	NA	NA
bASV3227	0	0	1	0.560611910581388	1	0	0	0	NA	NA
bASV3238	0	0	1	0.560611910581388	1	0	0	0	NA	NA
bASV3249	0	1	0	0.560611910581388	1	0	0	0	NA	NA
bASV3253	1	0	0	0.560611910581388	1	0	0	0	NA	NA
bASV3254	0	1	0	0.560611910581388	1	0	0	0	NA	NA
bASV3258	0	0	1	0.560611910581388	1	0	0	0	NA	NA
bASV3259	1	0	0	0.560611910581388	1	0	0	0	NA	NA
bASV3261	1	0	0	0.560611910581388	1	0	0	0	NA	NA
bASV3262	1	0	0	0.560611910581388	1	0	0	0	NA	NA
bASV3267	0	1	0	0.560611910581388	1	0	0	0	NA	NA
bASV3281	0	1	0	0.560611910581388	1	0	0	0	NA	NA
bASV3282	0	0	1	0.503076365085125	1	0	0	0	NA	NA
bASV3290	1	0	0	0.560611910581388	1	0	0	0	NA	NA
bASV3292	0	1	0	0.560611910581388	1	0	0	0	NA	NA
bASV3296	0	0	1	0.560611910581388	1	0	0	0	NA	NA
bASV3299	0	1	0	0.560611910581388	1	0	0	0	NA	NA
bASV3311	0	1	0	0.560611910581388	1	0	0	0	NA	NA
bASV3313	0	0	1	0.560611910581388	1	0	0	0	NA	NA
bASV3317	0	0	1	0.560611910581388	1	0	0	0	NA	NA
bASV3321	0	1	0	0.560611910581388	1	0	0	0	NA	NA
bASV3329	1	0	0	0.560611910581388	1	0	0	0	NA	NA
bASV3337	1	0	1	0.531193978589169	1	0	0	0	NA	NA
bASV3344	0	0	1	0.560611910581388	1	0	0	0	NA	NA
bASV3345	0	0	1	0.560611910581388	1	0	0	0	NA	NA
bASV3356	0	0	1	0.560611910581388	1	0	0	0	NA	NA
bASV3360	0	0	1	0.560611910581388	1	0	0	0	NA	NA
bASV3361	0	0	1	0.536559961462294	1	0	0	0	NA	NA
bASV3364	1	0	0	0.560611910581388	1	0	0	0	NA	NA
bASV3369	0	1	0	0.560611910581388	1	0	0	0	NA	NA
bASV3372	0	1	0	0.560611910581388	1	0	0	0	NA	NA
bASV3377	0	1	0	0.560611910581388	1	0	0	0	NA	NA
bASV3382	0	1	0	0.760885910252682	0.09	0	0	0	NA	NA
bASV3384	0	1	0	0.560611910581388	1	0	0	0	NA	NA
bASV3388	0	1	0	0.560611910581388	1	0	0	0	NA	NA
bASV3393	0	1	0	0.560611910581388	1	0	0	0	NA	NA
bASV3396	0	0	1	0.560611910581388	1	0	0	0	NA	NA
bASV3401	0	1	0	0.560611910581388	1	0	0	0	NA	NA
bASV3405	1	0	0	0.560611910581388	1	0	0	0	NA	NA
bASV3411	0	1	0	0.560611910581388	1	0	0	0	NA	NA
bASV3414	1	0	0	0.560611910581388	1	0	0	0	NA	NA
bASV3417	1	0	0	0.560611910581388	1	0	0	0	NA	NA
bASV3419	1	0	0	0.560611910581388	1	0	0	0	NA	NA
bASV3426	1	0	0	0.560611910581388	1	0	0	0	NA	NA
bASV3432	1	0	0	0.560611910581388	1	0	0	0	NA	NA
bASV3434	1	0	0	0.560611910581388	1	0	0	0	NA	NA
bASV3443	0	0	1	0.560611910581388	1	0	0	0	NA	NA
bASV3445	1	0	0	0.560611910581388	1	0	0	0	NA	NA
bASV3446	0	1	0	0.560611910581388	1	0	0	0	NA	NA
bASV3449	0	1	0	0.560611910581388	1	0	0	0	NA	NA
bASV3464	0	0	1	0.560611910581388	1	0	0	0	NA	NA
bASV3478	0	0	1	0.560611910581388	1	0	0	0	NA	NA
bASV3482	0	1	0	0.560611910581388	1	0	0	0	NA	NA
bASV3486	0	1	0	0.560611910581388	1	0	0	0	NA	NA
bASV3490	0	1	0	0.531193978589169	1	0	0	0	NA	NA
bASV3491	1	0	0	0.560611910581388	1	0	0	0	NA	NA
bASV3493	0	1	0	0.560611910581388	1	0	0	0	NA	NA
bASV3502	1	0	0	0.535306847684545	1	0	0	0	NA	NA
bASV3505	1	0	0	0.51907489533783	1	0	0	0	NA	NA
bASV3508	0	1	0	0.560611910581388	1	0	0	0	NA	NA
bASV3520	0	1	0	0.560611910581388	1	0	0	0	NA	NA
bASV3521	0	0	1	0.560611910581388	1	0	0	0	NA	NA
bASV3530	0	0	1	0.560611910581388	1	0	0	0	NA	NA
bASV3533	0	1	0	0.560611910581388	1	0	0	0	NA	NA
bASV3534	0	0	1	0.538815906080325	1	0	0	0	NA	NA
bASV3548	1	0	0	0.560611910581388	1	0	0	0	NA	NA
bASV3550	0	0	1	0.560611910581388	1	0	0	0	NA	NA
bASV3551	0	0	1	0.560611910581388	1	0	0	0	NA	NA
bASV3552	0	1	0	0.560611910581388	1	0	0	0	NA	NA
bASV3553	0	1	0	0.560611910581388	1	0	0	0	NA	NA
bASV3558	0	1	0	0.560611910581388	1	0	0	0	NA	NA
bASV3560	1	0	0	0.560611910581388	1	0	0	0	NA	NA
bASV3561	0	0	1	0.560611910581388	1	0	0	0	NA	NA
bASV3575	0	1	0	0.560611910581388	1	0	0	0	NA	NA
bASV3580	1	0	0	0.560611910581388	1	0	0	0	NA	NA
bASV3597	1	0	0	0.560611910581388	1	0	0	0	NA	NA
bASV3598	0	1	0	0.560611910581388	1	0	0	0	NA	NA
bASV3599	1	0	0	0.560611910581388	1	0	0	0	NA	NA
bASV3612	1	0	0	0.560611910581388	1	0	0	0	NA	NA
bASV3613	0	1	0	0.560611910581388	1	0	0	0	NA	NA
bASV3620	0	1	0	0.560611910581388	1	0	0	0	NA	NA
bASV3626	1	0	0	0.560611910581388	1	0	0	0	NA	NA
bASV3629	0	0	1	0.560611910581388	1	0	0	0	NA	NA
bASV3633	0	1	0	0.470953363777853	1	0	0	1	Module_45	1
bASV3634	0	1	0	0.535122315764805	1	0	0	0	NA	NA
bASV3635	0	0	1	0.560611910581388	1	0	0	0	NA	NA
bASV3638	0	1	0	0.560611910581388	1	0	0	0	NA	NA
bASV3641	0	1	0	0.560611910581388	1	0	0	0	NA	NA
bASV3648	0	1	0	0.560611910581388	1	0	0	0	NA	NA
bASV3649	0	1	0	0.560611910581388	1	0	0	0	NA	NA
bASV3653	0	1	0	0.560611910581388	1	0	0	0	NA	NA
bASV3660	0	1	0	0.452036444831845	0.785	0	0	0	NA	NA
bASV3661	0	0	1	0.560611910581388	1	0	0	0	NA	NA
bASV3668	1	0	0	0.560611910581388	1	0	0	0	NA	NA
bASV3669	1	0	0	0.560611910581388	1	0	0	0	NA	NA
bASV3677	0	1	0	0.560611910581388	1	0	0	0	NA	NA
bASV3679	0	0	1	0.560611910581388	1	0	0	0	NA	NA
bASV3680	0	1	0	0.560611910581388	1	0	0	0	NA	NA
bASV3681	0	1	0	0.560611910581388	1	0	0	0	NA	NA
bASV3683	1	0	0	0.560611910581388	1	0	0	0	NA	NA
bASV3685	0	1	0	0.560611910581388	1	0	0	0	NA	NA
bASV3688	0	1	0	0.560611910581388	1	0	0	0	NA	NA
bASV3691	1	0	0	0.560611910581388	1	0	0	0	NA	NA
bASV3697	0	1	0	0.560611910581388	1	0	0	0	NA	NA
bASV3698	0	1	0	0.560611910581388	1	0	0	0	NA	NA
bASV3705	0	1	0	0.560611910581388	1	0	0	0	NA	NA
bASV3708	1	0	0	0.560611910581388	1	0	0	0	NA	NA
bASV3714	0	1	0	0.747953371650336	0.045	0	0	0	NA	NA
bASV3721	0	0	1	0.560611910581388	1	0	0	0	NA	NA
bASV3725	0	0	1	0.560611910581388	1	0	0	0	NA	NA
bASV3730	1	0	0	0.560611910581388	1	0	0	0	NA	NA
bASV3734	0	0	1	0.560611910581388	1	0	0	0	NA	NA
bASV3739	0	1	0	0.560611910581388	1	0	0	0	NA	NA
bASV3742	0	0	1	0.560611910581388	1	0	0	0	NA	NA
bASV3759	0	0	1	0.560611910581388	1	0	0	0	NA	NA
bASV3765	0	1	0	0.560611910581388	1	0	0	0	NA	NA
bASV3768	1	0	0	0.560611910581388	1	0	0	0	NA	NA
bASV3771	0	0	1	0.560611910581388	1	0	0	0	NA	NA
bASV3773	0	0	1	0.560611910581388	1	0	0	0	NA	NA
bASV3777	1	0	0	0.560611910581388	1	0	0	0	NA	NA
bASV3797	0	1	0	0.534522483824849	1	0	0	0	NA	NA
bASV3811	0	1	0	0.560611910581388	1	0	0	0	NA	NA
bASV3814	0	1	0	0.560611910581388	1	0	0	0	NA	NA
bASV3825	0	1	0	0.560611910581388	1	0	0	0	NA	NA
bASV3837	1	0	0	0.560611910581388	1	0	0	0	NA	NA
bASV3839	0	0	1	0.560611910581388	1	0	0	0	NA	NA
bASV3840	1	0	0	0.560611910581388	1	0	0	0	NA	NA
bASV3843	1	0	0	0.560611910581388	1	0	0	0	NA	NA
bASV3844	0	1	0	0.560611910581388	1	0	0	0	NA	NA
bASV3845	0	1	0	0.560611910581388	1	0	0	0	NA	NA
bASV3848	0	0	1	0.560611910581388	1	0	0	0	NA	NA
bASV3855	1	0	0	0.560611910581388	1	0	0	0	NA	NA
bASV3859	0	1	0	0.560611910581388	1	0	0	0	NA	NA
bASV3865	0	0	1	0.560611910581388	1	0	0	0	NA	NA
bASV3866	0	0	1	0.560611910581388	1	0	0	0	NA	NA
bASV3868	0	1	0	0.560611910581388	1	0	0	0	NA	NA
bASV3870	0	1	0	0.531193978589169	1	0	0	0	NA	NA
bASV3871	0	1	0	0.560611910581388	1	0	0	0	NA	NA
bASV3880	0	1	0	0.560611910581388	1	0	0	0	NA	NA
bASV3883	0	1	0	0.560611910581388	1	0	0	0	NA	NA
bASV3895	0	1	0	0.560611910581388	1	0	0	0	NA	NA
bASV3898	0	0	1	0.560611910581388	1	0	0	0	NA	NA
bASV3899	1	0	0	0.560611910581388	1	0	0	0	NA	NA
bASV3902	0	1	0	0.560611910581388	1	0	0	0	NA	NA
bASV3907	0	0	1	0.560611910581388	1	0	0	0	NA	NA
bASV3915	1	0	0	0.560611910581388	1	0	0	0	NA	NA
bASV3916	0	1	0	0.560611910581388	1	0	0	0	NA	NA
bASV3922	1	0	0	0.560611910581388	1	0	0	0	NA	NA
bASV3930	0	1	0	0.560611910581388	1	0	0	0	NA	NA
bASV3937	0	1	0	0.560611910581388	1	0	0	0	NA	NA
bASV3939	0	0	1	0.560611910581388	1	0	0	0	NA	NA
bASV3942	1	0	0	0.560611910581388	1	0	0	0	NA	NA
bASV3944	0	1	0	0.560611910581388	1	0	0	0	NA	NA
bASV3948	0	0	1	0.560611910581388	1	0	0	0	NA	NA
bASV3949	1	0	0	0.560611910581388	1	0	0	0	NA	NA
bASV3952	0	1	0	0.560611910581388	1	0	0	0	NA	NA
bASV3959	0	1	0	0.560611910581388	1	0	0	0	NA	NA
bASV3970	0	0	1	0.560611910581388	1	0	0	0	NA	NA
bASV3971	1	0	0	0.560611910581388	1	0	0	0	NA	NA
bASV3978	0	0	1	0.560611910581388	1	0	0	0	NA	NA
bASV3981	0	1	0	0.560611910581388	1	0	0	0	NA	NA
bASV3992	1	0	0	0.560611910581388	1	0	0	0	NA	NA
bASV4001	1	0	0	0.560611910581388	1	0	0	0	NA	NA
bASV4006	1	0	0	0.560611910581388	1	0	0	0	NA	NA
bASV4008	0	1	0	0.560611910581388	1	0	0	0	NA	NA
bASV4016	0	1	0	0.560611910581388	1	0	0	0	NA	NA
bASV4020	1	0	0	0.560611910581388	1	0	0	0	NA	NA
bASV4022	1	0	0	0.560611910581388	1	0	0	0	NA	NA
bASV4024	0	1	0	0.560611910581388	1	0	0	0	NA	NA
bASV4025	0	0	1	0.560611910581388	1	0	0	0	NA	NA
bASV4028	0	0	1	0.560611910581388	1	0	0	0	NA	NA
bASV4033	1	0	0	0.560611910581388	1	0	0	0	NA	NA
bASV4036	0	1	0	0.560611910581388	1	0	0	0	NA	NA
bASV4049	0	0	1	0.560611910581388	1	0	0	0	NA	NA
bASV4054	0	1	0	0.560611910581388	1	0	0	0	NA	NA
bASV4056	0	1	0	0.560611910581388	1	0	0	0	NA	NA
bASV4058	0	1	0	0.560611910581388	1	0	0	0	NA	NA
bASV4064	0	0	1	0.560611910581388	1	0	0	0	NA	NA
bASV4079	1	0	0	0.535122315764805	1	0	0	0	NA	NA
bASV4082	0	0	1	0.560611910581388	1	0	0	0	NA	NA
bASV4085	1	0	0	0.560611910581388	1	0	0	0	NA	NA
bASV4089	0	1	0	0.560611910581388	1	0	0	0	NA	NA
bASV4092	1	0	0	0.560611910581388	1	0	0	0	NA	NA
bASV4096	0	1	0	0.560611910581388	1	0	0	0	NA	NA
bASV4103	0	1	0	0.560611910581388	1	0	0	0	NA	NA
bASV4112	0	0	1	0.560611910581388	1	0	0	0	NA	NA
bASV4114	1	0	0	0.560611910581388	1	0	0	0	NA	NA
bASV4115	0	0	1	0.560611910581388	1	0	0	0	NA	NA
bASV4118	0	0	1	0.560611910581388	1	0	0	0	NA	NA
bASV4123	0	1	0	0.560611910581388	1	0	0	0	NA	NA
bASV4133	0	0	1	0.560611910581388	1	0	0	0	NA	NA
bASV4140	0	0	1	0.560611910581388	1	0	0	0	NA	NA
bASV4142	1	0	0	0.560611910581388	1	0	0	0	NA	NA
bASV4146	0	0	1	0.560611910581388	1	0	0	0	NA	NA
bASV4148	1	0	0	0.560611910581388	1	0	0	0	NA	NA
bASV4156	0	1	0	0.560611910581388	1	0	0	0	NA	NA
bASV4161	0	1	0	0.560611910581388	1	0	0	0	NA	NA
bASV4168	0	0	1	0.560611910581388	1	0	0	0	NA	NA
bASV4169	0	1	0	0.560611910581388	1	0	0	0	NA	NA
bASV4182	1	0	0	0.560611910581388	1	0	0	0	NA	NA
bASV4186	0	1	0	0.560611910581388	1	0	0	0	NA	NA
bASV4189	0	1	0	0.560611910581388	1	0	0	0	NA	NA
bASV4196	0	0	1	0.560611910581388	1	0	0	0	NA	NA
bASV4199	0	0	1	0.560611910581388	1	0	0	0	NA	NA
bASV4213	0	0	1	0.560611910581388	1	0	0	0	NA	NA
bASV4216	0	1	0	0.560611910581388	1	0	0	0	NA	NA
bASV4217	0	1	0	0.560611910581388	1	0	0	0	NA	NA
bASV4222	1	0	0	0.560611910581388	1	0	0	0	NA	NA
bASV4230	0	1	0	0.560611910581388	1	0	0	0	NA	NA
